# Supplementary material for: PUCHI represses early meristem formation in developing lateral roots of Arabidopsis thaliana
Source: J Exp Bot. 2022 Feb 28;73(11):3496–510. doi: 10.1093/jxb/erac079 (PMC9162184; doi:10.1093/jxb/erac079)
Supplement: erac079_suppl_Supplementary_Table_S1 [file erac079_suppl_supplementary_table_s1.xlsx]

## Sheet: List of common PUCHI target gen
List contents were compared using the “Calculate and draw custom Venn diagrams” system from VIB / UGent Bioinformatics & Systems: (https://bioinformatics.psb.ugent.be/cgi-bin/liste/Venn/calculate_venn). Datasets are from Trinh et al., 2019, Bellande et al., and O’Malley et al., 2016)	total	AGI number
DAPseq AND DEG 12h 18h 24h 30h AND PUCHI GR	1	AT4G11140
DAPseq AND DEG 12h 18h 24h 30h	141	AT3G18710 AT3G29300 AT3G47340 AT1G75600 AT1G34540 AT1G21540 AT3G18950 AT5G56970 AT1G76410 AT4G00305 AT4G11370 AT5G05340 AT4G02290 AT2G45130 AT5G44540 AT1G64660 AT5G57010 AT5G57390 AT1G06980 AT1G77380 AT3G49820 AT3G26120 AT1G15520 AT3G16370 AT5G10430 AT3G44830 AT3G29670 AT1G30730 AT3G21760 AT3G24780 AT5G57220 AT1G07430 AT1G70710 AT1G78390 AT5G02190 AT1G31310 AT3G15840 AT2G23060 AT1G25400 AT1G12610…
DAPseq AND PUCHI GR	3	AT3G55720 AT4G32540 AT3G50310
DEG 12h 18h 24h 30h AND PUCHI GR	5	AT3G57950 AT4G36260 AT3G53960 AT5G06870 AT3G49380
DAPseq	2267	AT4G19270 AT5G38300 AT1G67050 AT1G12980 AT2G45050 AT3G51870 AT3G18310 AT1G16500 AT4G38390 AT3G09180 AT1G67105 AT3G05970 AT2G39350 AT1G14330 AT3G11591 AT4G11660 AT3G33058 AT4G17680 AT4G34980 AT4G13720 AT3G51310 AT3G18720 AT4G36750 AT1G24100 AT1G77710 AT5G52060 AT5G49650 AT5G67000 AT4G27250 AT4G21210 AT3G24495 AT5G39320 AT4G06606 AT1G15690 AT4G11211 AT3G42718 AT5G13760 AT2G38230 AT5G60460 AT3G03760…
DEG 12h 18h 24h 30h	1524	AT4G19520 AT5G02540 AT2G41090 AT3G43250 AT5G13220 AT5G46240 AT1G33160 AT2G04145 AT5G57567 AT3G28750 AT2G22180 AT1G56250 AT5G50770 AT5G66670 AT3G56790 AT1G62030 AT3G16040 AT4G28430 AT3G25855 AT5G52260 AT1G24880 AT1G34330 AT4G32280 AT5G05365 AT2G21188 AT3G16300 AT3G50870 AT3G22120 AT3G20975 AT3G19320 AT3G43870 AT5G37820 AT5G11080 AT5G01870 AT3G05370 AT5G24220 AT3G49700 AT1G26680 AT5G57400 AT1G26380…
PUCHI GR	4	AT1G80590 AT3G17150 AT5G06270 AT4G14280
The lists of genes from the Venn diagram outputs were detailled using Thalemine (https://bar.utoronto.ca/thalemine/begin.do)
AGI number	TAIR Aliases	TAIR Summary	TAIR Computational Description
DAPseq AND DEG 12h 18h 24h 30h AND PUCHI GR	1
AT4G11140	CRF1	Encodes a member of the ERF (ethylene response factor) subfamily B-5 of ERF/AP2 transcription factor family. The protein contains one AP2 domain. There are 7 members in this subfamily. CRF proteins relocalize to the nucleus in response to cytokinin.	cytokinin response factor 1
DAPseq AND DEG 12h 18h 24h 30h	141
AT2G34510	AthB-1	Protein of unknown function, DUF642. Found in cellulose enriched cell wall fractions.	choice-of-anchor C domain protein, putative (Protein of unknown function, DUF642)
AT1G34540	CYP94D1	member of CYP94D	cytochrome P450, family 94, subfamily D, polypeptide 1
AT4G02700
AT1G31310			hydroxyproline-rich glycoprotein family protein
AT3G25577			hypothetical protein
AT3G59068			Natural antisense transcript overlaps with AT3G59070
AT1G30100	ATNCED5, NCED5	Encodes 9-cis-epoxycarotenoid dioxygenase, a key enzyme in the biosynthesis of abscisic acid. The expression of this gene increases during the first 6h of imbibition.	nine-cis-epoxycarotenoid dioxygenase 5
AT3G49820			hypothetical protein
AT3G51060	AtSTY1, SRS1, STY1	A member of SHI gene family. Arabidopsis thaliana has ten members that encode proteins with a RING finger-like zinc finger motif. Despite being highly divergent in sequence, many of the SHI-related genes are partially redundant in function and synergistically promote gynoecium, stamen and leaf development in Arabidopsis. STY1/STY2 double mutants showed defective style, stigma as well as serrated …	Lateral root primordium (LRP) protein-like protein
AT4G00360	ATT1, CYP86A2	Encodes a member of the CYP86A subfamily of cytochrome p450 genes. Expressed at moderate levels in flowers, leaves, roots and stems.	cytochrome P450, family 86, subfamily A, polypeptide 2
AT2G32690	ATGRP23, GRP23	Glycine-rich protein similar in structure to GRP5. The expression of GRP23 is induced by HPA (cutin monomer, salicylic acid, and abscisic acid.	glycine-rich protein 23
AT5G02190	ASP38, ATASP38, EMB24, PCS1	encodes an aspartic protease, has an important role in determining cell fate during embryonic development and in reproduction processes. The loss-of-function mutation of PCS1 causes degeneration of both male and female gametophytes and excessive cell death of developing embryos during torpedo stage.	Eukaryotic aspartyl protease family protein
AT5G57220	CYP81F2	member of CYP81F, involved in glucosinolate metabolism. Mutants had impaired resistance to fungi. The mRNA is cell-to-cell mobile.	cytochrome P450, family 81, subfamily F, polypeptide 2
AT1G53610			transmembrane protein
AT1G19790	SRS7	A member of SHI gene family. Arabidopsis thaliana has ten members that encode proteins with a RING finger-like zinc finger motif. Despite being highly divergent in sequence, many of the SHI-related genes are partially redundant in function and synergistically promote gynoecium, stamen and leaf development in Arabidopsis.	SHI-related sequence 7
AT4G35180	LHT7		LYS/HIS transporter 7
AT5G05340	PRX52	Encodes a protein with sequence similarity to peroxidases that is involved in lignin biosynthesis. Loss of function mutations show abnormal development of xylem fibers and reduced levels of lignin biosynthetic enxymes.	Peroxidase superfamily protein
AT1G06980		PADRE protein	6,7-dimethyl-8-ribityllumazine synthase
AT2G28500	LBD11		LOB domain-containing protein 11
AT5G12270			2-oxoglutarate (2OG) and Fe(II)-dependent oxygenase superfamily protein
AT1G07430	AIP1, AtAIP1, HAI2, HON	Encodes a member of the group A protein phosphatase 2C (PP2C) family that is responsible for negatively regulating seed dormancy.	highly ABA-induced PP2C protein 2
AT5G01540	LecRK-VI.2, LECRKA4.1	Encodes LecRKA4.1, a member of the lectin receptor kinase subfamily A4 (LecRKA4.1 At5g01540
AT1G02660	PLIP2	PLIP2 is a glycerolipid A1 lipase with substrate preference for monogalactosyldiacylglycerol. Expression is induced by ABA.	alpha/beta-Hydrolases superfamily protein
AT4G11370	RHA1A	Encodes a putative RING-H2 finger protein RHA1a.	RING-H2 finger A1A
AT1G77380	AAP3, ATAAP3	Amino acid permease which transports basic amino acids.	amino acid permease 3
AT2G05580			Glycine-rich protein family
AT3G56400	ATWRKY70, WRKY70	Member of WRKY Transcription Factor
AT1G32190			alpha/beta-Hydrolases superfamily protein
AT2G33830	AtDRM2, DAP2, DRM2	Negative regulator of local and systemic acquired resistance
AT1G65570	RCPG	Encodes a glycosyl hydrolase 28 (GH28) family polygalacturonase (PG) protein. Involved in root cap development.	Pectin lyase-like superfamily protein
AT4G29230	anac075, NAC075	NAC domain protein involved in negative regulation of flowering.	NAC domain containing protein 75
AT5G53950	ANAC098, ATCUC2, CUC2	Transcriptional activator of the NAC gene family, with CUC1 redundantly required for embryonic apical meristem formation, cotyledon separation and expression of STM. Proper timing of CUC2 expression is required to maintain the phyllotactic pattern initiated in the meristem. CUC2 expression in leaf sinus region is required for serration and the extent of serration is modulated by mir164A mediated …	NAC (No Apical Meristem) domain transcriptional regulator superfamily protein
AT3G21760	HYR1	Encodes HYR1, a UDP glycosyltransferase (UGT). HYR1 glucosylates hypostatin, an inhibitor of cell expansion in vivo to form a bioactive glucoside.	UDP-Glycosyltransferase superfamily protein
AT1G30730	AtBBE11		FAD-binding Berberine family protein
AT4G14750	IQD19	Member of IQ67 (CaM binding) domain containing family.	IQ-domain 19
AT5G53030			hypothetical protein
AT5G65800	ACS5, ATACS5, CIN5, ETO2	1-aminocyclopropane-1-carboxylate synthase (ACS) is encoded by a multigene family consisting of at least five members whose expression is induced by hormones, developmental signals, and protein synthesis inhibition.	ACC synthase 5
AT5G09430			alpha/beta-Hydrolases superfamily protein
AT1G49900			C2H2 type zinc finger transcription factor family
AT3G47340	ASN1, AT-ASN1, DIN6	encodes a glutamine-dependent asparagine synthetase, the predicted ASN1 peptide contains a purF-type glutamine-binding domain, and is expressed predominantly in shoot tissues, where light has a negative effect on its mRNA accumulation. Expression is induced within 3 hours of dark treatment, in senescing leaves and treatment with exogenous photosynthesis inhibitor. Induction of gene expression was…	glutamine-dependent asparagine synthase 1
AT4G39790			bZIP transcription factor, putative (DUF630 and DUF632)
AT1G01600	CYP86A4	Encodes a member of the CYP86A subfamily of cytochrome p450 genes. Expressed significantly at highest level in mature stems and flowers.	cytochrome P450, family 86, subfamily A, polypeptide 4
AT2G45130	ATSPX3, SPX3	Expression is upregulated in the shoot of cax1/cax3 mutant.	SPX domain protein 3
AT1G02650			Tetratricopeptide repeat (TPR)-like superfamily protein
AT3G27250	AITR1, DIL4	ABA&#8208
AT4G25960	ABCB2, PGP2		P-glycoprotein 2
AT1G66950	ABCG39, ATPDR11, PDR11	Encodes a plasma membrane-localized ABC transporter. Confers tolerance to herbicide paraquat.	pleiotropic drug resistance 11
AT3G29670	PMAT2	Encodes a malonyltransferase that may play a role in phenolic xenobiotic detoxification. The mRNA is cell-to-cell mobile.	HXXXD-type acyl-transferase family protein
AT3G23450	KRATOS	Kratos restricts cell death during differentiation of tracheary elements.	transmembrane protein
AT1G68850			Peroxidase superfamily protein
AT3G24780			Uncharacterized conserved protein UCP015417, vWA
AT1G28360	ATERF12, ERF12	encodes a member of the ERF (ethylene response factor) subfamily B-1 of ERF/AP2 transcription factor family (ERF12). The protein contains one AP2 domain. There are 15 members in this subfamily including ATERF-3, ATERF-4, ATERF-7, and leafy petiole. Regulates floral development.	ERF domain protein 12
AT2G39220	PLA IIB, PLP6, pPLAIIIa	Phospholipase pPLAIIIa involved in seed germination and resistance to Turnip Crinkle Virus.	PATATIN-like protein 6
AT5G63130			Octicosapeptide/Phox/Bem1p family protein
AT1G12610	ATDDF1, DDF1	Encodes a member of the DREB subfamily A-1 of ERF/AP2 transcription factor family (DDF1). The protein contains one AP2 domain. There are six members in this subfamily, including CBF1, CBF2, and CBF3. Overexpression of this gene results in delayed flowering and dwarfism, reduction of gibberellic acid biosynthesis, and increased tolerance to high levels of salt. This gene is expressed in all tissue…	Integrase-type DNA-binding superfamily protein
AT2G32150			Haloacid dehalogenase-like hydrolase (HAD) superfamily protein
AT1G30720	AtBBE10		FAD-binding Berberine family protein
AT5G55507			hydroxyproline-rich glycoprotein family protein
AT2G44130	KFB39, KMD3	Encodes a member of a family of F-box proteins, called the KISS ME DEADLY (KMD) family. Component of SCF ubiquitin protein ligase, interacts with phenylalanine ammonia-lyase. AtKFB39 is a homolog of previously identified AtKFB50 (At3g59940) and specifically interacts with Arabidopsis PAL3 and PAL4 in vitro. In planta, together with AtKFB01, KFB20 and KFB50, it regulates PAL protein stability thus…	Galactose oxidase/kelch repeat superfamily protein
AT4G35480	ATL45, RHA3B	Encodes a putative RING-H2 finger protein RHA3b.	RING-H2 finger A3B
AT2G20880	AtERF53, ERF53	Encodes ERF53, a drought-induced transcription factor. Belongs to the AP2/ERF superfamily, and has a highly conserved AP2 domain. Regulates drought-responsive gene expressions by binding to the GCC box and/or dehydration-responsive element (DRE) in the promoter of downstream genes. Overexpression of AtERF53 driven by the CaMV35S promoter resulted in an unstable drought-tolerant phenotype in T2 tr…	Integrase-type DNA-binding superfamily protein
AT1G78410			VQ motif-containing protein
AT5G58610			PHD finger transcription factor
AT1G25400			transmembrane protein
AT1G76070			hypothetical protein
AT2G40450			BTB/POZ domain-containing protein
AT3G29300			transmembrane protein
AT1G64660	ATMGL, MGL	Encodes a functional methionine gamma-lyase, a cytosolic enzyme catalyzes the degradation of methionine into methanethiol, alpha-ketobutyrate and ammonia. The catabolism of excess methionine is important to methionine homeostasis. The mRNA is cell-to-cell mobile.	methionine gamma-lyase
AT3G08860	PYD4	Encodes a protein that is predicted to have beta-alanine aminotransferase activity.	PYRIMIDINE 4
AT1G09350	AtGolS3, GolS3	Predicted to encode a galactinol synthase	galactinol synthase 3
AT3G05470	FH11		Actin-binding FH2 (formin homology 2) family protein
AT5G24110	ATWRKY30, WRKY30	member of WRKY Transcription Factor
AT5G43650	BHLH92		basic helix-loop-helix (bHLH) DNA-binding superfamily protein
AT1G67770	TEL2	Similar to terminal ear1 in Zea mays. A member of mei2-like gene family
AT4G22620	SAUR34		SAUR-like auxin-responsive protein family
AT1G52855			hypothetical protein
AT2G36640	ATECP63, ECP63	Encodes putative phosphotyrosine protein belonging to late embryogenesis abundant (LEA) protein in group 3 that might be involved in maturation and desiccation tolerance of seeds. RFLP and CAPS mapping place it on chromosome 4 but the nucleotide sequence maps it to chromosome 2.	embryonic cell protein 63
AT3G60280	UCC3	Encodes blue copper-binding protein III.	uclacyanin 3
AT5G57010			calmodulin-binding family protein
AT1G77855		Phosphatidylinositol 4-phosphate 5-kinase (PIP5K) enzyme family member.	BPS1-like protein
AT3G43720	LTPG2		Bifunctional inhibitor/lipid-transfer protein/seed storage 2S albumin superfamily protein
AT2G23060			Acyl-CoA N-acyltransferases (NAT) superfamily protein
AT1G05420	ATOFP12, OFP12		ovate family protein 12
AT5G13190	AtGILP, GILP	Encodes a plasma membrane localized LITAF domain protein that interacts with LSD1 and acts as a negative regulation of hypersensitive cell death.	GSH-induced LITAF domain protein
AT4G26830			O-Glycosyl hydrolases family 17 protein
AT3G56710	SIB1	Sig1 binding protein
AT5G47220	ATERF-2, ATERF2, ERF2	Encodes a member of the ERF (ethylene response factor) subfamily B-3 of ERF/AP2 transcription factor family (ATERF-2). The protein contains one AP2 domain. Functions as activator of GCC boxâ€“dependent transcription. Positive regulator of JA-responsive defense genes and resistance to F. oxysporum and enhances JA inhibition of root elongation.	ethylene responsive element binding factor 2
AT1G29670	GDSL1	GDSL-motif esterase/acyltransferase/lipase. Enzyme group with broad substrate specificity that may catalyze acyltransfer or hydrolase reactions with lipid and non-lipid substrates. The mRNA is cell-to-cell mobile.	GDSL-like Lipase/Acylhydrolase superfamily protein
AT2G38110	ATGPAT6, GPAT6	bifunctional sn-glycerol-3-phosphate 2-O-acyltransferase/phosphatase. Involved in cutin assembly.	glycerol-3-phosphate acyltransferase 6
AT3G19090	AtLARP6c, LARP6c		RNA-binding protein
AT1G70710	ATGH9B1, CEL1, GH9B1	endo-1,4-beta-glucanase. Involved in cell elongation.	glycosyl hydrolase 9B1
AT1G75600	HTR14		Histone superfamily protein
AT3G18950	AIW1		Transducin/WD40 repeat-like superfamily protein
AT3G16370		GDSL-motif esterase/acyltransferase/lipase. Enzyme group with broad substrate specificity that may catalyze acyltransfer or hydrolase reactions with lipid and non-lipid substrates. The mRNA is cell-to-cell mobile.	GDSL-like Lipase/Acylhydrolase superfamily protein
AT2G45600			alpha/beta-Hydrolases superfamily protein
AT5G56970	ATCKX3, CKX3	It encodes a protein whose sequence is similar to cytokinin oxidase/dehydrogenase, which catalyzes the degradation of cytokinins.	cytokinin oxidase 3
AT1G76410	ATL8		RING/U-box superfamily protein
AT3G43110			transmembrane protein
AT1G80760
AT3G30725	AtGDU6, GDU6	Encodes a member of the GDU (glutamine dumper) family proteins involved in amino acid export: At4g31730 (GDU1), At4g25760 (GDU2), At5g57685 (GDU3), At2g24762 (GDU4), At5g24920 (GDU5), At3g30725 (GDU6) and At5g38770 (GDU7).	glutamine dumper 6
AT1G04360	ATL1		RING/U-box superfamily protein
AT3G11640			transmembrane protein
AT1G21540			AMP-dependent synthetase and ligase family protein
AT1G78390	ATNCED9, NCED9	Encodes 9-cis-epoxycarotenoid dioxygenase, a key enzyme in the biosynthesis of abscisic acid. The expression of this gene increases during the first 6h of imbibition.	nine-cis-epoxycarotenoid dioxygenase 9
AT3G15840	PIFI	Encodes a chloroplast-targeted protein localized in the stroma that is a novel component essential for NDH-mediated non-photochemical reduction of the plastoquinone pool in chlororespiratory electron transport.	post-illumination chlorophyll fluorescence increase
AT3G18710	ATPUB29, PUB29	Encodes a protein containing a U-box and an ARM domain. This protein has E3 ubiquitin ligase activity based on in vitro assays.	plant U-box 29
AT4G26200	ACCS7, ACS7, ATACS7	Member of a family of proteins in Arabidopsis that encode 1-Amino-cyclopropane-1-carboxylate synthase, an enzyme involved in ethylene biosynthesis. Not expressed in response to IAA.	1-amino-cyclopropane-1-carboxylate synthase 7
AT3G25240			sulfate/thiosulfate import ATP-binding protein, putative (DUF506)
AT4G02290	AtGH9B13, GH9B13		glycosyl hydrolase 9B13
AT5G63140	ATPAP29, PAP29		purple acid phosphatase 29
AT1G51500	ABCG12, AtABCG12, ATWBC12, CER5, D3, WBC12	Encodes an ABC transporter involved in cuticular wax biosynthesis. Lines carrying recessive mutations in this locus have weakly glaucous stem surface, and relative elevated secondary alcohols and ketones.	ABC-2 type transporter family protein
AT3G44830			Lecithin:cholesterol acyltransferase family protein
AT4G36880	CP1, RDL1		cysteine proteinase1
AT5G28490	LSH1, OBO2	Encodes a nuclear protein that mediates light regulation of seedling development in a phytochrome-dependent manner.	LIGHT-DEPENDENT SHORT HYPOCOTYLS-like protein (DUF640)
AT1G43160	ERF113, RAP2.6	encodes a member of the ERF (ethylene response factor) subfamily B-4 of ERF/AP2 transcription factor family (RAP2.6). The protein contains one AP2 domain. There are 7 members in this subfamily.	related to AP2 6
AT2G39060	AtSWEET9, SWEET9	Encodes a sucrose transporter that is expressed in nectaries and is involved in nectar secretion.	Nodulin MtN3 family protein
AT1G75050			Pathogenesis-related thaumatin superfamily protein
AT2G26870	NPC2	Non-specific phospholipase C2 involved in gametophyte development.	non-specific phospholipase C2
AT5G57390	AIL5, CHO1, EMK, PLT5	Encodes a member of the AP2 family of transcriptional regulators. May be involved in germination and seedling growth. Mutants are resistant to ABA analogs and are resistant to high nitrogen concentrations.essential for the developmental transition between the embryonic and vegetative phases in plants. Overexpression results in the formation of somatic embryos on cotyledons. It is also required to…	AINTEGUMENTA-like 5
AT2G41010	ATCAMBP25, CAMBP25	Encodes a novel calmodulin binding protein whose gene expression is induced by dehydration and ionic (salt) and non-ionic (mannitol) osmotic stress. Lines over-expressing this gene are more sensitive and anti-sense lines are more tolerant to osmotic stress, suggesting this gene may be a negative regulator of response to osmotic stress.	calmodulin (CAM)-binding protein of 25 kDa
AT1G15520	ABCG40, ATABCG40, ATPDR12, PDR12	ABC transporter family involved in ABA transport and resistance to lead. Localizes to plasma membrane. Upregulated by lead. Expressed in leaves, flowers, stomata and roots.	pleiotropic drug resistance 12
AT2G14960	GH3.1	encodes a protein similar to IAA-amido synthases. Lines carrying an insertion in this gene are hypersensitive to auxin.	Auxin-responsive GH3 family protein
AT3G26120	TEL1	Similar to terminal ear1 in Zea mays. A member of mei2-like gene family
AT1G11600	CYP77B1	member of CYP77B	cytochrome P450, family 77, subfamily B, polypeptide 1
AT3G42720			transposable_element_gene
AT5G14920	GASA14	Encodes a GASA domain containing protein that regulates increases in plant growth through GA-induced and DELLA-dependent signal transduction and that can increase abiotic stress resistance by reducing ROS accumulation.	Gibberellin-regulated family protein
AT5G10430	AGP4, ATAGP4, JAGGER	Encodes arabinogalactan-protein (AGP4) that is expressed in female reproductive tissues. It is involved in promoting degeneration of the persistent synergid after fertilization. In mutant ovules, the persistent synergid does not degrade resulting in polytuby.	arabinogalactan protein 4
AT1G24470	ATKCR2, KCR2	Encodes one of the two Arabidopsis homologues to YBR159w encoding a S. cerevisiae beta-ketoacyl reductase (KCR), which catalyzes the first reduction during VLCFA (very long chain fatty acids, >18 carbon) elongation: KCR1 (At1g67730), KCR2 (At1g24470). Complementation of the yeast ybr159Delta mutant demonstrated that the two KCR proteins are divergent and that only AtKCR1 can restore heterologous …	beta-ketoacyl reductase 2
AT1G46264	AT-HSFB4, HSFB4, SCZ	Encodes SCHIZORIZA, a member of Heat Shock Transcription Factor (Hsf) family. Functions as a nuclear factor regulating asymmetry of stem cell divisions.	heat shock transcription factor B4
AT4G00305			RING/U-box superfamily protein
AT4G18620	PYL13, RCAR7	Encodes a member of the PYR (pyrabactin resistance )/PYL(PYR1-like)/RCAR (regulatory components of ABA receptor) family proteins with 14 members. PYR/PYL/RCAR family proteins function as abscisic acid sensors. Mediate ABA-dependent regulation of protein phosphatase 2Cs ABI1 and ABI2.	PYR1-like 13
AT4G29610			Cytidine/deoxycytidylate deaminase family protein
AT5G67080	MAPKKK19, MKK19	member of MEKK subfamily	mitogen-activated protein kinase kinase kinase 19
AT5G44540			Tapetum specific protein TAP35/TAP44
AT1G51960	IQD27	Member of IQ67 (CaM binding) domain containing family.	IQ-domain 27
AT1G71030	ATMYBL2, MYBL2	Encodes a putative myb family transcription factor. In contrast to most other myb-like proteins its myb domain consists of a single repeat. A proline-rich region potentially involved in transactivation is found in the C-terminal part of the protein. Its transcript accumulates mainly in leaves.	MYB-like 2
AT3G62260	PP2C49	Type 2C protein phosphatase (PP2C) which negatively regulates AtHKT1
AT1G72520	ATLOX4, LOX4		PLAT/LH2 domain-containing lipoxygenase family protein
AT1G05100	MAPKKK18	member of MEKK subfamily. Negatively regulated by RGLG1 and RGLG2
AT5G01330	PDC3	pyruvate decarboxylase	pyruvate decarboxylase-3
AT4G32460	AthA1-1, BDX, BIIDXI	BDX is a DUF642 cell wall protein primarily expressed in vascular tissues of roots, leaves and embryos. Mutants show defects in seed and embryo development.	choice-of-anchor C domain protein, putative (Protein of unknown function, DUF642)
DAPseq AND PUCHI GR	3
AT3G55720	BDR7	replication factor C subunit, putative (DUF620)
AT4G32540	YUC, YUC1	Flavin-binding monooxygenase family protein
AT3G50310	AIK1, MAPKKK20, MKKK20	mitogen-activated protein kinase kinase kinase 20
DEG 12h 18h 24h 30h AND PUCHI GR	5
AT4G36260	SRS2, STY2	A member of SHI gene family. Arabidopsis thaliana has ten members that encode proteins with a RING finger-like zinc finger motif. Despite being highly divergent in sequence, many of the SHI-related genes are partially redundant in function and synergistically promote gynoecium, stamen and leaf development in Arabidopsis. Encodes protein with a single zinc finger motif and a members of a small gen…	Lateral root primordium (LRP) protein-like protein
AT3G53960			Major facilitator superfamily protein
AT5G06870	ATPGIP2, PGIP2	Encodes a polygalacturonase inhibiting protein involved in plant defense response. PGIPs inhibit the activity of pectin degrading enzymes such as those produced by fungal pathogens. PGIP2 is induced by fungal infection and methyl jasmonate.Suppressed in the proton sensitive stop1-mutant, but the transcription level was recovered by transformation of STOP2. Knockout mutant showed severe damage in …	polygalacturonase inhibiting protein 2
AT3G57950			cotton fiber protein
AT3G49380	iqd15	Member of IQ67 (CaM binding) domain containing family.	IQ-domain 15

## Sheet: GO analysis for PUCHI targets
List of GO biological terms outputs using the 150 gene list of PUCHI target genes that are commons between DAPseq AND/OR DEG 12h 18h 24h 30h AND/OR PUCHI GR: (GO biological process enrichment analyse were performed using a PANTHER Overrepresentation assay (http://pantherdb.org) and Fisher test followed by a Bonferroni Correction (p*<0.05) (Thomas et al., 2003; Mi et al., 2013).
Reference listupload_1Uniquely Mapped IDS:27462 out of 27462111 out of 111Unmapped IDs:039Multiple mapping information:00
	Arabidopsis thaliana (REF)	upload_1 ( Hierarchy NEW! Tips)
GO biological process complete	#	#	expected	Fold Enrichment	+/-	P value
response to oxidative stress	440	10	1.78	5.62	+	4.11E-02
response to stress	3192	34	12.9	2.64	+	2.19E-04
response to stimulus	5506	43	22.25	1.93	+	2.02E-02
response to chemical	2549	26	10.3	2.52	+	2.50E-02
Unclassified	6243	23	25.23	0.91	-	0.00E00

## Sheet: DAPseq PUCHI col_amp_a
DAP-seq-based lists (DAP-seq FRiP ≥ 5%): List of of candidate PUCHI target genes were retrieved from ( O’Malley et al., 2016): http://neomorph.salk.edu/dev/pages/shhuang/dap_web/pages/index.php
Target.at_id
AT1G01030
AT1G01320
AT1G01490
AT1G01540
AT1G01600
AT1G01650
AT1G01810
AT1G01860
AT1G01990
AT1G02000
AT1G02060
AT1G02065
AT1G02110
AT1G02160
AT1G02335
AT1G02370
AT1G02391
AT1G02400
AT1G02405
AT1G02450
AT1G02520
AT1G02530
AT1G02550
AT1G02620
AT1G02650
AT1G02660
AT1G02710
AT1G02810
AT1G02890
AT1G02965
AT1G03050
AT1G03130
AT1G03140
AT1G03220
AT1G03230
AT1G03300
AT1G03470
AT1G03600
AT1G03730
AT1G03790
AT1G04000
AT1G04070
AT1G04280
AT1G04360
AT1G04445
AT1G04590
AT1G04800
AT1G04870
AT1G04930
AT1G05020
AT1G05055
AT1G05070
AT1G05100
AT1G05270
AT1G05291
AT1G05380
AT1G05420
AT1G05577
AT1G05630
AT1G05790
AT1G05820
AT1G05830
AT1G05940
AT1G06002
AT1G06390
AT1G06490
AT1G06570
AT1G06680
AT1G06980
AT1G07020
AT1G07270
AT1G07280
AT1G07320
AT1G07370
AT1G07430
AT1G07510
AT1G07950
AT1G08250
AT1G08300
AT1G08490
AT1G08770
AT1G09250
AT1G09350
AT1G09520
AT1G10020
AT1G10270
AT1G10350
AT1G10470
AT1G10480
AT1G10570
AT1G10850
AT1G10880
AT1G10950
AT1G11040
AT1G11210
AT1G11220
AT1G11260
AT1G11360
AT1G11370
AT1G11540
AT1G11600
AT1G11650
AT1G11670
AT1G11870
AT1G11930
AT1G11940
AT1G12030
AT1G12110
AT1G12320
AT1G12380
AT1G12500
AT1G12520
AT1G12610
AT1G12800
AT1G12930
AT1G12940
AT1G12950
AT1G12980
AT1G13180
AT1G13250
AT1G13380
AT1G13820
AT1G14230
AT1G14330
AT1G14345
AT1G14470
AT1G14580
AT1G14740
AT1G14780
AT1G14920
AT1G15140
AT1G15230
AT1G15400
AT1G15500
AT1G15520
AT1G15690
AT1G15710
AT1G15730
AT1G15800
AT1G15830
AT1G15840
AT1G16300
AT1G16500
AT1G16510
AT1G17070
AT1G17130
AT1G17160
AT1G17620
AT1G17640
AT1G17690
AT1G17745
AT1G17970
AT1G18140
AT1G18250
AT1G18290
AT1G18680
AT1G18835
AT1G18860
AT1G19000
AT1G19020
AT1G19110
AT1G19170
AT1G19210
AT1G19230
AT1G19300
AT1G19320
AT1G19620
AT1G19700
AT1G19790
AT1G19960
AT1G20110
AT1G20190
AT1G20290
AT1G20310
AT1G20330
AT1G20370
AT1G20400
AT1G20550
AT1G20700
AT1G20740
AT1G20910
AT1G21010
AT1G21140
AT1G21327
AT1G21350
AT1G21440
AT1G21500
AT1G21540
AT1G21580
AT1G21620
AT1G21770
AT1G22190
AT1G22230
AT1G22460
AT1G22540
AT1G22610
AT1G22760
AT1G22882
AT1G22940
AT1G23040
AT1G23210
AT1G23300
AT1G23320
AT1G23390
AT1G23500
AT1G23760
AT1G23820
AT1G24100
AT1G24150
AT1G24170
AT1G24180
AT1G24340
AT1G24470
AT1G24480
AT1G24530
AT1G24590
AT1G25290
AT1G25300
AT1G25370
AT1G25400
AT1G25470
AT1G25472
AT1G25510
AT1G25560
AT1G26090
AT1G26100
AT1G26200
AT1G26450
AT1G26921
AT1G27040
AT1G27090
AT1G27130
AT1G27210
AT1G27320
AT1G27590
AT1G27670
AT1G27880
AT1G27920
AT1G28050
AT1G28200
AT1G28360
AT1G28370
AT1G28390
AT1G28395
AT1G28420
AT1G28440
AT1G28630
AT1G28695
AT1G29090
AT1G29195
AT1G29230
AT1G29290
AT1G29300
AT1G29470
AT1G29660
AT1G29670
AT1G29760
AT1G30100
AT1G30260
AT1G30280
AT1G30520
AT1G30530
AT1G30650
AT1G30700
AT1G30720
AT1G30730
AT1G30740
AT1G30760
AT1G30780
AT1G30800
AT1G30840
AT1G30870
AT1G30935
AT1G31070
AT1G31100
AT1G31180
AT1G31240
AT1G31310
AT1G31320
AT1G31350
AT1G31360
AT1G31600
AT1G31660
AT1G31730
AT1G31810
AT1G31814
AT1G31900
AT1G32172
AT1G32190
AT1G32310
AT1G32370
AT1G32520
AT1G32540
AT1G32640
AT1G32740
AT1G32760
AT1G32790
AT1G33110
AT1G33130
AT1G33250
AT1G33330
AT1G33420
AT1G33540
AT1G34040
AT1G34200
AT1G34530
AT1G34540
AT1G34570
AT1G34580
AT1G34630
AT1G35390
AT1G35461
AT1G35580
AT1G35614
AT1G35780
AT1G36395
AT1G36690
AT1G36800
AT1G36980
AT1G37040
AT1G37130
AT1G41720
AT1G41900
AT1G42480
AT1G42500
AT1G42550
AT1G43020
AT1G43160
AT1G43230
AT1G43810
AT1G44060
AT1G44125
AT1G44780
AT1G45130
AT1G45160
AT1G46264
AT1G46768
AT1G47280
AT1G47380
AT1G47490
AT1G47500
AT1G47630
AT1G47770
AT1G47840
AT1G47900
AT1G48090
AT1G48200
AT1G48267
AT1G48270
AT1G48480
AT1G48610
AT1G48620
AT1G48750
AT1G48760
AT1G48960
AT1G49000
AT1G49260
AT1G49530
AT1G49580
AT1G49720
AT1G49760
AT1G49780
AT1G49890
AT1G49900
AT1G49990
AT1G50040
AT1G50200
AT1G50270
AT1G50640
AT1G51170
AT1G51172
AT1G51310
AT1G51370
AT1G51500
AT1G51540
AT1G51550
AT1G51680
AT1G51830
AT1G51960
AT1G51965
AT1G51980
AT1G52087
AT1G52140
AT1G52320
AT1G52510
AT1G52610
AT1G52855
AT1G52880
AT1G53170
AT1G53230
AT1G53330
AT1G53480
AT1G53610
AT1G53633
AT1G53700
AT1G53785
AT1G53830
AT1G53840
AT1G53910
AT1G53920
AT1G54150
AT1G54200
AT1G54930
AT1G55000
AT1G55330
AT1G55850
AT1G55870
AT1G55890
AT1G55920
AT1G56190
AT1G56500
AT1G56540
AT1G57610
AT1G57650
AT1G58020
AT1G58055
AT1G58100
AT1G58430
AT1G59540
AT1G59900
AT1G59940
AT1G60020
AT1G60190
AT1G60250
AT1G60390
AT1G60870
AT1G61260
AT1G61730
AT1G61820
AT1G61920
AT1G62050
AT1G62300
AT1G62570
AT1G62830
AT1G62981
AT1G62990
AT1G63240
AT1G63440
AT1G63550
AT1G63820
AT1G63930
AT1G63940
AT1G63980
AT1G64030
AT1G64060
AT1G64110
AT1G64170
AT1G64280
AT1G64380
AT1G64390
AT1G64430
AT1G64450
AT1G64500
AT1G64530
AT1G64660
AT1G64900
AT1G64960
AT1G65060
AT1G65070
AT1G65230
AT1G65430
AT1G65520
AT1G65570
AT1G65580
AT1G65710
AT1G65950
AT1G66130
AT1G66480
AT1G66750
AT1G66780
AT1G66820
AT1G66890
AT1G66950
AT1G67030
AT1G67035
AT1G67050
AT1G67105
AT1G67570
AT1G67700
AT1G67710
AT1G67770
AT1G67775
AT1G67860
AT1G67865
AT1G68060
AT1G68200
AT1G68340
AT1G68440
AT1G68500
AT1G68520
AT1G68570
AT1G68580
AT1G68690
AT1G68795
AT1G68840
AT1G68850
AT1G69240
AT1G69295
AT1G69310
AT1G69900
AT1G69910
AT1G69935
AT1G70150
AT1G70230
AT1G70370
AT1G70410
AT1G70420
AT1G70460
AT1G70620
AT1G70645
AT1G70710
AT1G70750
AT1G70895
AT1G70910
AT1G71030
AT1G71100
AT1G71130
AT1G71280
AT1G71340
AT1G71370
AT1G71690
AT1G71730
AT1G71850
AT1G71860
AT1G71890
AT1G72010
AT1G72125
AT1G72170
AT1G72270
AT1G72470
AT1G72520
AT1G72530
AT1G72670
AT1G72790
AT1G72800
AT1G72810
AT1G73110
AT1G73120
AT1G73320
AT1G73360
AT1G73500
AT1G73590
AT1G73680
AT1G73880
AT1G73885
AT1G74040
AT1G74330
AT1G74710
AT1G74720
AT1G74730
AT1G74740
AT1G74780
AT1G74900
AT1G74930
AT1G75000
AT1G75050
AT1G75080
AT1G75230
AT1G75240
AT1G75390
AT1G75388
AT1G75470
AT1G75500
AT1G75600
AT1G75630
AT1G75640
AT1G75770
AT1G75960
AT1G76070
AT1G76090
AT1G76160
AT1G76270
AT1G76380
AT1G76410
AT1G76500
AT1G76630
AT1G76670
AT1G76730
AT1G76850
AT1G77122
AT1G77380
AT1G77410
AT1G77450
AT1G77470
AT1G77490
AT1G77680
AT1G77710
AT1G77730
AT1G77760
AT1G77790
AT1G77855
AT1G78020
AT1G78080
AT1G78265
AT1G78310
AT1G78390
AT1G78410
AT1G78600
AT1G78620
AT1G78910
AT1G79070
AT1G79110
AT1G79250
AT1G79350
AT1G79430
AT1G79620
AT1G79630
AT1G79700
AT1G79790
AT1G79870
AT1G80030
AT1G80070
AT1G80080
AT1G80110
AT1G80130
AT1G80180
AT1G80210
AT1G80325
AT1G80330
AT1G80450
AT1G80470
AT1G80480
AT1G80580
AT1G80610
AT1G80760
AT1G80830
AT2G01008
AT2G01020
AT2G01023
AT2G01190
AT2G01410
AT2G01420
AT2G01480
AT2G01570
AT2G01610
AT2G01680
AT2G02061
AT2G02148
AT2G02230
AT2G02370
AT2G02410
AT2G02570
AT2G02810
AT2G02970
AT2G03110
AT2G03240
AT2G03340
AT2G03450
AT2G03550
AT2G03720
AT2G03800
AT2G03934
AT2G03940
AT2G04090
AT2G04100
AT2G04190
AT2G04235
AT2G04378
AT2G04790
AT2G04990
AT2G05000
AT2G05580
AT2G05770
AT2G05790
AT2G05812
AT2G05810
AT2G05920
AT2G06140
AT2G06180
AT2G06330
AT2G06570
AT2G07811
AT2G07716
AT2G07806
AT2G07690
AT2G07730
AT2G07740
AT2G07880
AT2G08986
AT2G09860
AT2G09865
AT2G10260
AT2G10330
AT2G10608
AT2G10990
AT2G11005
AT2G11890
AT2G12000
AT2G12060
AT2G12330
AT2G12380
AT2G12460
AT2G12462
AT2G12540
AT2G13040
AT2G13200
AT2G13422
AT2G13431
AT2G13440
AT2G13620
AT2G13960
AT2G14400
AT2G14730
AT2G14860
AT2G14960
AT2G15017
AT2G15290
AT2G15300
AT2G15440
AT2G15580
AT2G15630
AT2G16340
AT2G16367
AT2G16510
AT2G16586
AT2G16700
AT2G17110
AT2G17420
AT2G17450
AT2G17520
AT2G17850
AT2G17860
AT2G17880
AT2G17890
AT2G18245
AT2G18250
AT2G18280
AT2G18480
AT2G18500
AT2G18620
AT2G18820
AT2G18900
AT2G19120
AT2G19380
AT2G19572
AT2G19570
AT2G19620
AT2G19660
AT2G19770
AT2G19860
AT2G20050
AT2G20100
AT2G20180
AT2G20210
AT2G20350
AT2G20370
AT2G20510
AT2G20760
AT2G20880
AT2G20920
AT2G21170
AT2G21230
AT2G21290
AT2G21320
AT2G21600
AT2G21610
AT2G21660
AT2G21710
AT2G21910
AT2G22250
AT2G22260
AT2G22270
AT2G22430
AT2G22530
AT2G22590
AT2G22600
AT2G22680
AT2G22800
AT2G22830
AT2G22910
AT2G23060
AT2G23290
AT2G23310
AT2G23320
AT2G23321
AT2G23340
AT2G23350
AT2G23390
AT2G23672
AT2G23760
AT2G23790
AT2G24060
AT2G24255
AT2G24330
AT2G24395
AT2G24420
AT2G24520
AT2G24790
AT2G24820
AT2G24945
AT2G25130
AT2G25450
AT2G25570
AT2G25620
AT2G25730
AT2G25760
AT2G25800
AT2G25820
AT2G25910
AT2G26080
AT2G26135
AT2G26640
AT2G26690
AT2G26870
AT2G27080
AT2G27110
AT2G27130
AT2G27180
AT2G27220
AT2G27250
AT2G27260
AT2G27310
AT2G27470
AT2G27560
AT2G27580
AT2G27820
AT2G28350
AT2G28450
AT2G28470
AT2G28500
AT2G28600
AT2G28780
AT2G28920
AT2G28980
AT2G29050
AT2G29210
AT2G29670
AT2G29690
AT2G29970
AT2G30230
AT2G30320
AT2G30330
AT2G30340
AT2G30790
AT2G31018
AT2G31020
AT2G31080
AT2G31210
AT2G31410
AT2G31585
AT2G31680
AT2G31920
AT2G31990
AT2G32150
AT2G32160
AT2G32270
AT2G32415
AT2G32600
AT2G32690
AT2G32900
AT2G33180
AT2G33320
AT2G33500
AT2G33550
AT2G33830
AT2G33847
AT2G34070
AT2G34355
AT2G34510
AT2G34540
AT2G34740
AT2G34790
AT2G34810
AT2G34970
AT2G35060
AT2G35270
AT2G35345
AT2G35390
AT2G35430
AT2G35640
AT2G35700
AT2G35859
AT2G35900
AT2G35920
AT2G35960
AT2G36010
AT2G36030
AT2G36050
AT2G36080
AT2G36200
AT2G36220
AT2G36240
AT2G36420
AT2G36640
AT2G36830
AT2G36895
AT2G36950
AT2G37110
AT2G37310
AT2G37380
AT2G37400
AT2G37640
AT2G37880
AT2G37950
AT2G37980
AT2G38060
AT2G38070
AT2G38090
AT2G38110
AT2G38120
AT2G38230
AT2G38280
AT2G38290
AT2G38330
AT2G38490
AT2G38940
AT2G39030
AT2G39060
AT2G39220
AT2G39290
AT2G39300
AT2G39350
AT2G39670
AT2G39870
AT2G39980
AT2G40085
AT2G40090
AT2G40190
AT2G40220
AT2G40240
AT2G40400
AT2G40450
AT2G40740
AT2G40760
AT2G40765
AT2G40900
AT2G41010
AT2G41225
AT2G41231
AT2G41660
AT2G41750
AT2G41770
AT2G42040
AT2G42150
AT2G42280
AT2G42290
AT2G42530
AT2G42680
AT2G42760
AT2G43010
AT2G43050
AT2G43060
AT2G43070
AT2G43130
AT2G43140
AT2G43800
AT2G43850
AT2G44060
AT2G44130
AT2G44255
AT2G44290
AT2G44360
AT2G44530
AT2G44600
AT2G44660
AT2G44910
AT2G44940
AT2G45000
AT2G45050
AT2G45130
AT2G45280
AT2G45315
AT2G45400
AT2G45430
AT2G45460
AT2G45470
AT2G45500
AT2G45590
AT2G45600
AT2G45610
AT2G45630
AT2G45685
AT2G45750
AT2G45950
AT2G46210
AT2G46300
AT2G46310
AT2G46320
AT2G46490
AT2G46760
AT2G46900
AT2G46930
AT2G46940
AT2G46950
AT2G47310
AT2G47360
AT2G47440
AT2G47450
AT2G47460
AT2G47480
AT2G47490
AT2G47510
AT2G47550
AT2G47960
AT2G48080
AT2G48100
AT3G01080
AT3G01120
AT3G01200
AT3G01360
AT3G01400
AT3G01450
AT3G01516
AT3G01610
AT3G01705
AT3G01850
AT3G02100
AT3G02140
AT3G02420
AT3G02430
AT3G02580
AT3G02740
AT3G02850
AT3G02910
AT3G03000
AT3G03240
AT3G03460
AT3G03470
AT3G03550
AT3G03760
AT3G03890
AT3G04050
AT3G04090
AT3G04140
AT3G04530
AT3G04590
AT3G04640
AT3G04680
AT3G04740
AT3G04910
AT3G04930
AT3G05250
AT3G05290
AT3G05470
AT3G05490
AT3G05570
AT3G05630
AT3G05937
AT3G05970
AT3G05990
AT3G06100
AT3G06130
AT3G06310
AT3G06380
AT3G06410
AT3G06540
AT3G06570
AT3G06730
AT3G06750
AT3G06770
AT3G06778
AT3G06780
AT3G07120
AT3G07250
AT3G07310
AT3G07360
AT3G07390
AT3G07565
AT3G07570
AT3G07910
AT3G08640
AT3G08850
AT3G08860
AT3G08960
AT3G09000
AT3G09030
AT3G09060
AT3G09070
AT3G09160
AT3G09180
AT3G09210
AT3G09380
AT3G09400
AT3G09430
AT3G09540
AT3G09780
AT3G09890
AT3G09980
AT3G10030
AT3G10130
AT3G10300
AT3G10400
AT3G10510
AT3G10525
AT3G10600
AT3G10670
AT3G10820
AT3G10986
AT3G11320
AT3G11410
AT3G11420
AT3G11591
AT3G11640
AT3G11650
AT3G11670
AT3G11690
AT3G11820
AT3G12350
AT3G12400
AT3G12680
AT3G12700
AT3G12740
AT3G13140
AT3G13160
AT3G13320
AT3G13520
AT3G13740
AT3G13760
AT3G13780
AT3G13784
AT3G13950
AT3G13980
AT3G14067
AT3G14090
AT3G14310
AT3G14320
AT3G14440
AT3G14850
AT3G15030
AT3G15095
AT3G15110
AT3G15200
AT3G15210
AT3G15260
AT3G15370
AT3G15530
AT3G15680
AT3G15710
AT3G15780
AT3G15800
AT3G15840
AT3G16050
AT3G16140
AT3G16280
AT3G16330
AT3G16350
AT3G16370
AT3G16510
AT3G16570
AT3G16720
AT3G17100
AT3G17152
AT3G17210
AT3G17240
AT3G17460
AT3G17810
AT3G17830
AT3G17840
AT3G17850
AT3G17950
AT3G18050
AT3G18230
AT3G18235
AT3G18290
AT3G18310
AT3G18380
AT3G18490
AT3G18560
AT3G18690
AT3G18710
AT3G18720
AT3G18830
AT3G18930
AT3G18950
AT3G19090
AT3G19100
AT3G19120
AT3G19150
AT3G19170
AT3G19380
AT3G19480
AT3G19500
AT3G19508
AT3G19570
AT3G19640
AT3G19680
AT3G19690
AT3G19720
AT3G19895
AT3G20000
AT3G20170
AT3G20310
AT3G20390
AT3G20810
AT3G20820
AT3G21215
AT3G21290
AT3G21300
AT3G21350
AT3G21660
AT3G21720
AT3G21760
AT3G21755
AT3G21965
AT3G22040
AT3G22072
AT3G22070
AT3G22190
AT3G22380
AT3G22890
AT3G22970
AT3G22968
AT3G22990
AT3G23085
AT3G23170
AT3G23450
AT3G23780
AT3G23940
AT3G24220
AT3G24300
AT3G24350
AT3G24480
AT3G24495
AT3G24510
AT3G24516
AT3G24590
AT3G24780
AT3G24810
AT3G25030
AT3G25210
AT3G25240
AT3G25430
AT3G25440
AT3G25495
AT3G25577
AT3G25590
AT3G25620
AT3G25700
AT3G25716
AT3G25720
AT3G25770
AT3G25860
AT3G25870
AT3G25900
AT3G25950
AT3G26120
AT3G26147
AT3G26190
AT3G26400
AT3G26500
AT3G26510
AT3G26600
AT3G26700
AT3G26720
AT3G26770
AT3G26775
AT3G26830
AT3G27130
AT3G27250
AT3G27280
AT3G27330
AT3G27380
AT3G27416
AT3G27770
AT3G27880
AT3G27920
AT3G27925
AT3G28060
AT3G28100
AT3G28130
AT3G28270
AT3G28330
AT3G28690
AT3G28720
AT3G28915
AT3G28917
AT3G28918
AT3G28920
AT3G28950
AT3G29030
AT3G29110
AT3G29175
AT3G29300
AT3G29510
AT3G29670
AT3G29710
AT3G29774
AT3G30320
AT3G30330
AT3G30380
AT3G30725
AT3G30843
AT3G32425
AT3G32896
AT3G33055
AT3G33058
AT3G33103
AT3G33109
AT3G33112
AT3G33127
AT3G33575
AT3G33520
AT3G41761
AT3G41768
AT3G41979
AT3G42057
AT3G42431
AT3G42650
AT3G42660
AT3G42718
AT3G42720
AT3G42970
AT3G43110
AT3G43302
AT3G43307
AT3G43433
AT3G43520
AT3G43540
AT3G43583
AT3G43720
AT3G44093
AT3G44140
AT3G44150
AT3G44290
AT3G44300
AT3G44326
AT3G44400
AT3G44610
AT3G44720
AT3G44830
AT3G44880
AT3G44950
AT3G45020
AT3G45200
AT3G45230
AT3G45256
AT3G45770
AT3G45780
AT3G45890
AT3G45900
AT3G46280
AT3G46550
AT3G46640
AT3G46980
AT3G47010
AT3G47290
AT3G47340
AT3G47380
AT3G47390
AT3G47400
AT3G47620
AT3G47730
AT3G47830
AT3G47890
AT3G48110
AT3G48240
AT3G48430
AT3G48490
AT3G48510
AT3G48520
AT3G48600
AT3G48800
AT3G48980
AT3G48990
AT3G49220
AT3G49240
AT3G49260
AT3G49350
AT3G49370
AT3G49640
AT3G49645
AT3G49660
AT3G49820
AT3G49900
AT3G49940
AT3G50260
AT3G50310
AT3G50330
AT3G50340
AT3G50390
AT3G50420
AT3G50630
AT3G50790
AT3G50880
AT3G50970
AT3G51010
AT3G51060
AT3G51310
AT3G51560
AT3G51790
AT3G51850
AT3G51870
AT3G52105
AT3G52380
AT3G52430
AT3G52440
AT3G52470
AT3G52480
AT3G52520
AT3G52525
AT3G52610
AT3G52605
AT3G52710
AT3G52730
AT3G52760
AT3G52870
AT3G53000
AT3G53040
AT3G53140
AT3G53250
AT3G53300
AT3G53305
AT3G53380
AT3G53500
AT3G53520
AT3G53560
AT3G53720
AT3G53730
AT3G53840
AT3G53880
AT3G53950
AT3G54030
AT3G54050
AT3G54130
AT3G54140
AT3G54220
AT3G54270
AT3G54363
AT3G54390
AT3G54430
AT3G54600
AT3G54620
AT3G54630
AT3G54650
AT3G54660
AT3G54870
AT3G54950
AT3G54960
AT3G55020
AT3G55120
AT3G55270
AT3G55350
AT3G55420
AT3G55500
AT3G55620
AT3G55690
AT3G55700
AT3G55720
AT3G55730
AT3G55780
AT3G55880
AT3G55970
AT3G56400
AT3G56650
AT3G56710
AT3G57010
AT3G57120
AT3G57140
AT3G57210
AT3G57500
AT3G57540
AT3G57560
AT3G57670
AT3G57830
AT3G58100
AT3G58140
AT3G58450
AT3G58520
AT3G58620
AT3G58630
AT3G58660
AT3G58680
AT3G58760
AT3G58795
AT3G59068
AT3G59300
AT3G59400
AT3G59710
AT3G59940
AT3G59980
AT3G60110
AT3G60200
AT3G60240
AT3G60260
AT3G60270
AT3G60280
AT3G60320
AT3G60380
AT3G60410
AT3G60530
AT3G60630
AT3G60780
AT3G60860
AT3G60897
AT3G60980
AT3G61020
AT3G61180
AT3G61190
AT3G61310
AT3G61415
AT3G61460
AT3G61490
AT3G61550
AT3G61620
AT3G61810
AT3G61820
AT3G61870
AT3G61920
AT3G62210
AT3G62260
AT3G62529
AT3G62570
AT3G62620
AT3G62660
AT3G62690
AT3G62710
AT3G63020
AT3G63060
AT3G63110
AT3G63140
AT3G63200
AT3G63390
AT3G63410
AT4G00110
AT4G00120
AT4G00150
AT4G00220
AT4G00300
AT4G00305
AT4G00360
AT4G00390
AT4G00650
AT4G00660
AT4G00840
AT4G00893
AT4G00905
AT4G01040
AT4G01328
AT4G01400
AT4G01410
AT4G01460
AT4G01575
AT4G01840
AT4G02100
AT4G02290
AT4G02330
AT4G02350
AT4G02360
AT4G02370
AT4G02510
AT4G02655
AT4G02670
AT4G02700
AT4G02770
AT4G02820
AT4G03100
AT4G03115
AT4G03150
AT4G03445
AT4G03460
AT4G03550
AT4G03750
AT4G03823
AT4G03830
AT4G03870
AT4G03950
AT4G03965
AT4G04296
AT4G04350
AT4G04407
AT4G04450
AT4G04635
AT4G04653
AT4G04870
AT4G04885
AT4G04925
AT4G04970
AT4G05090
AT4G05556
AT4G06550
AT4G06639
AT4G06606
AT4G06632
AT4G06634
AT4G06650
AT4G06700
AT4G06702
AT4G06708
AT4G06710
AT4G06718
AT4G06746
AT4G07470
AT4G07520
AT4G07750
AT4G07920
AT4G07950
AT4G07960
AT4G07970
AT4G08091
AT4G08093
AT4G08113
AT4G08300
AT4G08580
AT4G08691
AT4G08710
AT4G08720
AT4G08820
AT4G08867
AT4G08920
AT4G08949
AT4G09650
AT4G09680
AT4G09830
AT4G10020
AT4G10610
AT4G10630
AT4G10650
AT4G10760
AT4G10950
AT4G11140
AT4G11150
AT4G11211
AT4G11300
AT4G11370
AT4G11655
AT4G11660
AT4G11780
AT4G11870
AT4G12080
AT4G12240
AT4G12250
AT4G12270
AT4G12450
AT4G12570
AT4G12710
AT4G12730
AT4G12880
AT4G12950
AT4G12980
AT4G13000
AT4G13100
AT4G13270
AT4G13340
AT4G13370
AT4G13550
AT4G13700
AT4G13710
AT4G13720
AT4G13940
AT4G13980
AT4G14100
AT4G14135
AT4G14430
AT4G14580
AT4G14680
AT4G14720
AT4G14740
AT4G14750
AT4G14820
AT4G14860
AT4G14900
AT4G14920
AT4G14970
AT4G15030
AT4G15520
AT4G15530
AT4G15570
AT4G15730
AT4G15940
AT4G16040
AT4G16190
AT4G16215
AT4G16250
AT4G16260
AT4G16670
AT4G16790
AT4G16820
AT4G17310
AT4G17340
AT4G17440
AT4G17490
AT4G17500
AT4G17680
AT4G17750
AT4G17790
AT4G17840
AT4G17950
AT4G17975
AT4G18020
AT4G18170
AT4G18350
AT4G18390
AT4G18620
AT4G18670
AT4G18760
AT4G18890
AT4G19040
AT4G19185
AT4G19220
AT4G19230
AT4G19270
AT4G19395
AT4G19680
AT4G19710
AT4G19830
AT4G19900
AT4G19970
AT4G20050
AT4G20250
AT4G20290
AT4G20740
AT4G20820
AT4G21210
AT4G21437
AT4G21480
AT4G21540
AT4G21740
AT4G21820
AT4G22240
AT4G22290
AT4G22415
AT4G22620
AT4G22770
AT4G22830
AT4G23020
AT4G23060
AT4G23520
AT4G23540
AT4G23750
AT4G24100
AT4G24110
AT4G24240
AT4G24280
AT4G24580
AT4G24660
AT4G24760
AT4G24840
AT4G24970
AT4G25110
AT4G25170
AT4G25200
AT4G25240
AT4G25390
AT4G25410
AT4G25490
AT4G25585
AT4G25640
AT4G25730
AT4G25750
AT4G25770
AT4G25830
AT4G25835
AT4G25840
AT4G25960
AT4G25970
AT4G25990
AT4G26000
AT4G26050
AT4G26200
AT4G26310
AT4G26330
AT4G26430
AT4G26542
AT4G26830
AT4G26890
AT4G27250
AT4G27310
AT4G27320
AT4G27350
AT4G27585
AT4G27730
AT4G27780
AT4G27950
AT4G28010
AT4G28080
AT4G28180
AT4G28564
AT4G28760
AT4G29100
AT4G29140
AT4G29150
AT4G29230
AT4G29240
AT4G29250
AT4G29310
AT4G29510
AT4G29610
AT4G29650
AT4G29660
AT4G29900
AT4G29905
AT4G30130
AT4G30190
AT4G30230
AT4G30340
AT4G30370
AT4G31080
AT4G31390
AT4G31580
AT4G31620
AT4G31630
AT4G31670
AT4G31730
AT4G31890
AT4G31950
AT4G32020
AT4G32030
AT4G32070
AT4G32460
AT4G32540
AT4G32570
AT4G32650
AT4G32780
AT4G32890
AT4G33210
AT4G33330
AT4G33440
AT4G33520
AT4G33985
AT4G34265
AT4G34290
AT4G34310
AT4G34430
AT4G34480
AT4G34700
AT4G34710
AT4G34950
AT4G34980
AT4G35070
AT4G35160
AT4G35180
AT4G35230
AT4G35240
AT4G35380
AT4G35460
AT4G35480
AT4G35490
AT4G35550
AT4G35750
AT4G35890
AT4G36020
AT4G36210
AT4G36240
AT4G36690
AT4G36720
AT4G36750
AT4G36830
AT4G36880
AT4G36900
AT4G36988
AT4G36990
AT4G37250
AT4G37270
AT4G37320
AT4G37330
AT4G37340
AT4G37432
AT4G37630
AT4G37660
AT4G37690
AT4G37750
AT4G37790
AT4G37840
AT4G37895
AT4G38390
AT4G38760
AT4G38810
AT4G39240
AT4G39390
AT4G39404
AT4G39660
AT4G39700
AT4G39730
AT4G39790
AT4G39795
AT4G39850
AT4G39940
AT4G39955
AT4G40080
AT5G01100
AT5G01170
AT5G01190
AT5G01215
AT5G01330
AT5G01370
AT5G01500
AT5G01520
AT5G01542
AT5G01540
AT5G01670
AT5G01790
AT5G01820
AT5G01830
AT5G01840
AT5G01890
AT5G01920
AT5G02030
AT5G02070
AT5G02140
AT5G02160
AT5G02190
AT5G02250
AT5G02330
AT5G02430
AT5G02530
AT5G02970
AT5G03090
AT5G03140
AT5G03345
AT5G03460
AT5G03660
AT5G03690
AT5G03770
AT5G03775
AT5G03910
AT5G04170
AT5G04310
AT5G04400
AT5G04480
AT5G04590
AT5G04680
AT5G04690
AT5G04770
AT5G04820
AT5G04880
AT5G04970
AT5G04990
AT5G05090
AT5G05230
AT5G05340
AT5G05380
AT5G05450
AT5G05490
AT5G05690
AT5G05700
AT5G05910
AT5G05965
AT5G06070
AT5G06260
AT5G06280
AT5G06290
AT5G06320
AT5G06380
AT5G06390
AT5G06530
AT5G06700
AT5G07020
AT5G07180
AT5G07190
AT5G07490
AT5G07730
AT5G07870
AT5G07990
AT5G08330
AT5G08400
AT5G08540
AT5G08550
AT5G08580
AT5G08720
AT5G09210
AT5G09430
AT5G09440
AT5G09470
AT5G09560
AT5G09620
AT5G09740
AT5G09750
AT5G09850
AT5G09970
AT5G09976
AT5G10040
AT5G10060
AT5G10130
AT5G10300
AT5G10340
AT5G10430
AT5G10700
AT5G10770
AT5G10900
AT5G10930
AT5G11060
AT5G11225
AT5G11230
AT5G11310
AT5G11416
AT5G11550
AT5G11590
AT5G11620
AT5G11740
AT5G11790
AT5G11840
AT5G11850
AT5G12170
AT5G12270
AT5G12330
AT5G13100
AT5G13190
AT5G13260
AT5G13340
AT5G13390
AT5G13610
AT5G13760
AT5G13810
AT5G13860
AT5G14011
AT5G14110
AT5G14170
AT5G14200
[truncated: 414 more rows]

## Sheet: PUCHI-GR
The PUCHI-dependent primary response genes from the PUCHI-GR root dataset. List of of candidate PUCHI target genes were retrieved from (Trinh et al., 2019): PUCHI-GR seedlings treated with dexamethasone and cycloheximide, fold change ≥ 1.5, p-value ≤0.05 as determined by Welch two sample t-test) NAA + DEX + CHX versus NAA + DEX
AT1G80590
AT3G17150
AT3G49380
AT3G50310
AT3G53960
AT3G55720
AT3G57950
AT4G11140
AT4G14280
AT4G32540
AT4G36260
AT5G06270
AT5G06870

## Sheet: DEGs 12hpg
DEG 12hpg in Bellande et al.,:Genes with an adjusted p-value of less than 5% (according to the False Discovery Rate method by Benjamini-Hochberg) were declared differentially expressed. The DEGs with a Log2Fold-change ≥1 or ≤1 and a DESeq2 package-Wald Test (p-value: p*<0.05; p**<0.02; p***<0.01) were selected.
AT2G15780
AT4G39330
AT1G75520
AT2G15090
AT1G79680
AT3G42090
AT3G42720
AT3G44570
AT1G11600
AT2G15940
AT1G56360
AT5G45670
AT3G02445
AT5G06655
AT1G65810
AT3G20360
AT5G37820
AT5G15120
AT2G38220
AT2G28850
AT3G11415
AT4G38770
AT5G36110
AT1G49640
AT3G12960
AT3G00510
AT2G15500
AT4G15620
AT4G02420
AT5G16500
AT1G33160
AT2G07000
AT3G52780
AT1G52890
AT5G19473
AT5G36920
AT1G08165
AT1G69660
AT2G00960
AT5G05285
AT1G69880
AT4G22030
AT2G34238
AT1G09867
AT4G11070
AT2G19990
AT4G12940
AT1G55525
AT1G17710
AT1G24420
AT5G52400
AT4G11140
AT1G60450
AT1G49960
AT3G62820
AT5G66350
AT5G44400
AT1G10060
AT3G61280
AT5G13670
AT4G36260
AT3G05370
AT5G53190
AT3G19530
AT3G57950
AT4G37970
AT1G68530
AT3G33528
AT1G32960
AT1G77525
AT2G29100
AT5G55590
AT1G56060
AT4G36850
AT2G18200
AT3G26570
AT2G18370
AT4G08780
AT1G51820
AT1G29000
AT1G06520
AT4G36070
AT3G51060
AT4G13840
AT5G50260
AT5G06730
AT3G05140
AT5G00680
AT1G66600
AT2G38240
AT2G04460
AT5G58860
AT1G62760
AT4G24140
AT1G55940
AT4G14548
AT5G38910
AT1G78990
AT3G00880
AT1G52690
AT3G23450
AT5G37690
AT5G44550
AT2G23540
AT4G11650
AT2G47200
AT4G19980
AT3G26490
AT5G20860
AT4G29740
AT1G73220
AT2G35380
AT2G40370
AT4G28930
AT3G06390
AT2G22510
AT4G34510
AT5G41570
AT5G49350
AT1G31490
AT1G73290
AT1G52100
AT2G44250
AT5G56830
AT5G65080
AT1G14520
AT2G43390
AT2G38110
AT1G75030
AT5G09530
AT3G11430
AT1G49430
AT1G53100
AT5G09480
AT5G13580
AT1G03700
AT4G20390
AT3G48450
AT5G59990
AT4G16892
AT1G09080
AT5G28510
AT4G36430
AT3G53510
AT5G49170
AT3G10450
AT4G38080
AT2G08820
AT5G16980
AT1G68850
AT5G06090
AT3G28540
AT4G13820
AT4G39710
AT5G09520
AT1G72540
AT5G50060
AT4G00360
AT1G03660
AT5G17700
AT5G61455
AT1G69560
AT5G19410
AT3G07970
AT5G59760
AT1G75600
AT3G62430
AT5G66400
AT5G52340
AT3G56660
AT3G47950
AT3G04370
AT1G74460
AT5G16240
AT1G24880
AT3G55090
AT5G37490
AT1G64000
AT3G05470
AT5G07130
AT3G08860
AT1G05450
AT1G79780
AT2G05250
AT3G44550
AT5G00580
AT5G12420
AT1G03010
AT4G13300
AT4G03540
AT1G01600
AT3G60700
AT5G15240
AT3G02940
AT5G56620
AT3G02150
AT1G34670
AT1G28360
AT3G50400
AT1G70470
AT4G26790
AT1G43800
AT5G57780
AT2G21100
AT3G14620
AT4G19810
AT1G53270
AT5G50770
AT5G60610
AT4G14440
AT1G51405
AT2G43670
AT5G16770
AT2G18050
AT5G14470
AT4G11050
AT1G01046
AT1G02930
AT2G03530
AT1G06983
AT1G04360
AT4G36880
AT4G35420
AT2G37360
AT4G28110
AT4G28430
AT1G30720
AT2G19200
AT4G28040
AT3G07490
AT1G11730
AT5G36130
AT3G20840
AT3G51380
AT3G14210
AT1G60050
AT1G02575
AT1G49100
AT5G26080
AT2G43660
AT4G37770
AT5G36960
AT3G59068
AT5G46085
AT3G50870
AT4G24860
AT1G36680
AT1G10550
AT4G32280
AT1G13825
AT4G03292
AT3G07260
AT4G29450
AT5G55780
AT3G46340
AT3G58000
AT5G01445
AT5G35770
AT5G46220
AT1G69970
AT1G15320
AT3G61090
AT4G28170
AT4G23340
AT1G05837
AT2G00840
AT4G01533
AT3G46370
AT3G60670
AT5G26930
AT5G06080
AT1G06993
AT3G25130
AT5G07125
AT1G64010
AT3G50890
AT5G43690
AT1G11920
AT1G74670
AT1G62090
AT3G22920
AT4G01435
AT3G44405
AT2G03850
AT1G50780
AT1G07725
AT1G20130
AT4G16855
AT3G60920
AT3G00680
AT2G41990
AT2G23970
AT4G00250
AT4G14090
AT1G11785
AT3G44350
AT1G67770
AT5G26070
AT5G05770
AT5G34800
AT2G22180
AT2G03740
AT3G27940
AT5G03185
AT5G50570
AT3G29040
AT5G02340
AT3G53590
AT5G38383
AT5G47330
AT3G16040
AT1G73050
AT5G00490
AT3G42658

## Sheet: DEGs 18hpg
DEG 18hpg in Bellande et al.,:Genes with an adjusted p-value of less than 5% (according to the False Discovery Rate method by Benjamini-Hochberg) were declared differentially expressed. The DEGs with a Log2Fold-change ≥1 or ≤1 and a DESeq2 package-Wald Test (p-value: p*<0.05; p**<0.02; p***<0.01) were selected.
AT1G11600
AT2G38540
AT1G19790
AT1G75900
AT5G01870
AT4G38770
AT3G21090
AT2G15940
AT4G29020
AT4G39330
AT4G25850
AT4G08780
AT1G56360
AT3G44570
AT2G15090
AT2G30220
AT1G17840
AT5G59320
AT1G75520
AT4G16240
AT4G36260
AT5G59310
AT1G51460
AT5G45670
AT4G12870
AT2G42840
AT5G20710
AT4G15460
AT5G55340
AT1G19390
AT3G07495
AT1G27940
AT4G25960
AT4G22020
AT5G24220
AT1G64670
AT3G62610
AT1G09725
AT4G36850
AT5G66350
AT3G23450
AT3G16370
AT4G04890
AT3G08770
AT4G11140
AT3G20470
AT1G32970
AT5G53210
AT4G33610
AT5G13670
AT4G31760
AT3G15534
AT2G38530
AT1G51500
AT1G13490
AT1G51805
AT3G57950
AT3G02110
AT3G47600
AT1G51780
AT4G37970
AT3G33528
AT1G52690
AT1G64340
AT3G26570
AT3G08070
AT1G53708
AT2G37740
AT4G14548
AT1G15520
AT1G17710
AT2G44250
AT1G30135
AT1G79130
AT3G48460
AT5G53190
AT5G49630
AT5G62470
AT1G03010
AT2G01913
AT3G10430
AT1G06080
AT3G51060
AT5G57800
AT4G19980
AT1G68530
AT1G27950
AT4G36250
AT3G51600
AT5G47670
AT3G28540
AT4G26260
AT4G36880
AT2G46890
AT1G24420
AT1G08810
AT5G51760
AT3G26490
AT4G34510
AT3G08375
AT2G08750
AT2G08820
AT5G13400
AT3G03660
AT1G10530
AT1G17200
AT1G07893
AT5G37820
AT3G25760
AT1G49960
AT5G53048
AT2G39400
AT1G14455
AT1G73830
AT5G10150
AT1G79780
AT5G65080
AT1G03445
AT3G45860
AT3G05470
AT3G54310
AT5G59760
AT3G05770
AT1G25450
AT4G29740
AT3G05140
AT1G50060
AT4G15300
AT5G13170
AT1G62760
AT3G61230
AT5G44925
AT1G22150
AT5G37690
AT5G02540
AT5G58860
AT1G78990
AT3G12955
AT5G59990
AT4G19810
AT5G55590
AT4G17480
AT2G23540
AT4G31470
AT1G62510
AT3G15115
AT5G63140
AT4G25250
AT1G21540
AT5G44550
AT1G54890
AT5G58784
AT5G65690
AT2G45560
AT4G13840
AT1G75030
AT5G16240
AT5G20860
AT3G04320
AT3G43720
AT1G19900
AT1G20030
AT4G24140
AT1G05660
AT1G49430
AT1G05420
AT3G04370
AT3G06390
AT3G13090
AT3G00880
AT2G42440
AT2G38110
AT1G48510
AT2G45600
AT1G16420
AT5G65070
AT5G49350
AT2G32530
AT4G13210
AT3G47950
AT4G17030
AT2G08145
AT5G41570
AT1G73290
AT2G22510
AT2G21100
AT3G07445
AT1G24880
AT2G35380
AT3G43110
AT5G09530
AT1G70470
AT4G17215
AT5G09480
AT4G00360
AT1G69560
AT1G29000
AT3G49380
AT2G21188
AT3G52790
AT5G16980
AT5G54370
AT2G18370
AT3G07425
AT1G07500
AT3G07970
AT2G43390
AT1G65730
AT5G17220
AT2G30210
AT3G19090
AT5G50260
AT2G40370
AT2G37360
AT3G53510
AT4G38080
AT4G20390
AT1G43800
AT1G78820
AT4G11050
AT1G77855
AT2G47200
AT4G28930
AT1G56320
AT5G13580
AT1G48930
AT2G39040
AT2G43510
AT3G11385
AT1G80100
AT4G01525
AT4G04990
AT5G53490
AT1G55207
AT2G28950
AT5G17700
AT1G47760
AT2G39230
AT3G32030
AT2G30380
AT3G03170
AT5G22860
AT2G35600
AT5G58280
AT1G10300
AT2G46850
AT4G03005
AT5G05180
AT1G51190
AT1G60050
AT3G21330
AT2G28860
AT4G32460
AT1G64480
AT3G19184
AT3G20760
AT3G24982
AT2G21050
AT5G38100
AT4G13495
AT4G35690
AT3G60390
AT5G25475
AT1G75580
AT4G05120
AT4G21730
AT1G70920
AT2G43620
AT5G05810
AT5G13910
AT4G37770
AT2G38100
AT5G23780
AT2G03830
AT3G28750
AT3G18900
AT5G51451
AT1G30040
AT2G21590
AT1G13143
AT4G02290
AT5G18560
AT2G31310
AT3G05790
AT4G28950
AT3G46530
AT3G00580
AT1G72060
AT3G28420
AT5G35935
AT5G46915
AT4G27260
AT1G49920
AT4G21200
AT4G03292
AT5G51810
AT3G56770
AT1G26911
AT3G63440
AT3G06840
AT5G58610
AT3G15670
AT1G36675
AT2G33020
AT3G59480
AT3G15720
AT3G30393
AT1G26540
AT1G14630
AT1G61290
AT2G03090
AT3G06325
AT4G27980
AT2G15590
AT3G25130
AT1G60110
AT1G47603
AT2G24000
AT1G09685
AT3G27500
AT4G24780
AT1G52990
AT2G01340
AT5G57567
AT2G26870
AT2G03850
AT5G27037
AT1G67770
AT2G23060
AT1G67150
AT3G29300
AT1G16070
AT1G26730
AT5G36140
AT4G39790
AT3G43828
AT1G20065
AT2G14960
AT4G31370
AT5G36130
AT2G00840
AT3G26120
AT4G10640
AT1G02980
AT1G43040
AT3G22540
AT3G29639
AT2G04480
AT3G28350
AT1G03580
AT1G53860
AT4G12170
AT4G30740
AT4G30090
AT1G49210
AT2G34655
AT5G07125
AT5G01655
AT3G50870
AT2G05350
AT3G20975
AT3G01015
AT2G05580
AT5G22530
AT1G04150
AT4G14140
AT3G13900
AT5G47600
AT5G41763
AT5G26930
AT1G11785
AT3G62100
AT3G14467
AT2G37210
AT1G64260
AT1G51960
AT5G17430
AT2G05380
AT4G13554
AT3G60670
AT3G59010
AT1G21520
AT4G23340
AT3G44830
AT4G28170
AT5G03270
AT2G39220
AT1G69530
AT1G79100
AT4G35485
AT5G52390
AT4G35720
AT1G35610
AT5G35420
AT3G29580
AT1G29860
AT3G20840
AT5G27220
AT1G65500
AT5G06080
AT2G24700
AT5G28646
AT3G16300
AT5G60250
AT4G11040
AT5G15360
AT3G25577
AT5G35770
AT3G27940
AT5G28490
AT2G29120
AT3G44350
AT4G08315
AT4G11000
AT3G00680
AT1G67160
AT5G19700
AT1G74670
AT2G05665
AT1G30100
AT2G05635
AT1G09255
AT5G28030
AT2G41990
AT5G61180
AT3G43870
AT3G43826
AT1G21990
AT3G60650
AT2G05171
AT5G60810
AT2G14661
AT3G11415
AT3G54940
AT5G27910
AT2G03740
AT1G23070
AT1G74110
AT5G00490
AT4G07940
AT2G00530
AT3G42820
AT3G20880
AT5G28335
AT1G64795
AT3G42658

## Sheet: DEGs 24hpg
DEG 24hpg in Bellande et al.,:Genes with an adjusted p-value of less than 5% (according to the False Discovery Rate method by Benjamini-Hochberg) were declared differentially expressed. The DEGs with a Log2Fold-change ≥1 or ≤1 and a DESeq2 package-Wald Test (p-value: p*<0.05; p**<0.02; p***<0.01) were selected.
AT2G42840
AT4G29020
AT4G25850
AT2G32690
AT3G21090
AT1G75880
AT2G16630
AT4G12870
AT1G75900
AT4G16240
AT4G25960
AT3G08770
AT4G29030
AT4G04890
AT4G36260
AT1G56360
AT1G78170
AT4G08780
AT2G38540
AT3G44570
AT1G51460
AT5G55340
AT4G39330
AT2G30770
AT1G54870
AT2G28680
AT1G11600
AT3G48640
AT2G20835
AT2G15940
AT5G00655
AT1G11925
AT2G31690
AT5G40260
AT1G19790
AT2G36770
AT5G59320
AT4G38030
AT2G15090
AT1G64670
AT1G06135
AT1G80540
AT3G43250
AT3G21520
AT5G52400
AT3G60120
AT5G53870
AT1G24470
AT2G46670
AT5G46871
AT4G38775
AT5G52720
AT1G72910
AT5G05113
AT2G29350
AT3G47340
AT1G32970
AT3G23123
AT4G38770
AT4G36850
AT1G17840
AT3G47720
AT1G10070
AT1G18810
AT5G45670
AT1G17710
AT1G08437
AT2G15260
AT5G42530
AT5G47350
AT3G16370
AT3G17520
AT5G59340
AT3G15840
AT5G01870
AT1G51805
AT1G67980
AT1G75520
AT5G60880
AT5G24110
AT5G43650
AT3G25240
AT3G60140
AT4G35770
AT1G75050
AT1G63030
AT3G23450
AT1G51500
AT2G24195
AT5G53100
AT3G60470
AT1G17200
AT1G12890
AT1G26380
AT3G20470
AT4G24510
AT3G47600
AT1G52890
AT4G08985
AT4G18720
AT5G22380
AT1G79680
AT1G15520
AT4G37710
AT5G44540
AT4G31760
AT1G66830
AT2G39400
AT4G21750
AT1G19530
AT3G62610
AT1G32350
AT3G45638
AT5G41900
AT5G56960
AT2G18140
AT1G09930
AT2G29940
AT5G00385
AT1G07430
AT4G25860
AT2G43137
AT3G62950
AT1G55775
AT3G02110
AT1G72520
AT5G62730
AT1G18710
AT4G22020
AT1G27950
AT1G06225
AT5G28464
AT1G06080
AT1G19390
AT1G20180
AT2G02010
AT1G69930
AT2G15780
AT1G55525
AT2G36640
AT2G05815
AT1G60470
AT2G10710
AT3G48346
AT1G69920
AT3G15534
AT2G37140
AT5G06730
AT1G51920
AT1G29670
AT5G07330
AT2G24130
AT3G48460
AT1G05135
AT3G21080
AT4G23030
AT5G28520
AT5G57240
AT2G32130
AT1G60060
AT5G13400
AT2G43920
AT3G13270
AT1G30135
AT3G20520
AT2G31345
AT5G05340
AT1G52690
AT1G04163
AT4G11250
AT5G42290
AT1G80160
AT1G78410
AT5G52390
AT5G13670
AT1G64160
AT5G20230
AT2G24160
AT4G21620
AT3G15500
AT3G22275
AT4G36250
AT3G01830
AT4G38420
AT5G57800
AT5G66350
AT2G38530
AT5G25610
AT1G23110
AT1G56060
AT3G48650
AT2G23270
AT1G31290
AT1G17310
AT1G79529
AT5G51760
AT5G03204
AT5G44990
AT3G08375
AT3G46090
AT5G63140
AT2G02930
AT5G13220
AT5G47850
AT5G67080
AT5G61270
AT1G64660
AT2G25297
AT3G62990
AT3G48740
AT2G29470
AT5G05145
AT5G14602
AT1G32960
AT1G15040
AT1G08630
AT3G57950
AT2G41100
AT4G21920
AT2G32200
AT1G25450
AT2G03540
AT4G11140
NA
AT5G41750
AT1G05675
AT3G52780
AT5G11140
AT2G05510
AT3G08870
AT5G25260
AT5G47590
AT3G61230
AT2G35300
AT3G09922
AT5G26690
AT4G03470
AT3G05770
AT5G54710
AT4G13280
AT1G73220
AT1G21130
AT2G01913
AT2G08820
AT3G14140
AT3G23240
AT1G24580
AT3G23230
AT1G45201
AT4G18195
AT5G39520
AT5G47220
AT4G30430
AT2G18120
AT1G76640
AT1G56150
AT3G50270
AT4G37970
AT4G23610
AT1G71030
AT3G08070
AT1G30210
AT1G03010
AT2G22860
AT4G13900
AT1G18020
AT4G11070
AT5G53048
AT1G65800
AT5G52300
AT1G28230
AT1G30730
AT5G23940
AT4G22710
AT5G01380
AT1G22370
AT3G22910
AT1G21326
AT3G08860
AT1G02930
AT5G02540
AT5G43200
AT3G01525
AT4G23170
AT4G17090
AT3G62960
AT1G22810
AT3G51060
AT1G69880
AT2G31985
AT5G24205
AT5G59390
AT5G59990
AT5G02020
AT2G38240
AT2G32140
AT3G21150
AT3G26570
AT4G13820
AT1G08165
AT5G38410
AT2G03310
AT3G30725
AT5G57220
AT5G54585
AT2G34210
AT1G77525
AT1G24420
AT1G17990
AT2G01300
AT5G49630
AT4G14165
AT5G22300
AT5G01540
AT1G68320
AT2G33830
AT5G05300
AT2G23830
AT1G15010
AT1G14550
AT2G20800
AT1G04683
AT2G47190
AT3G08900
AT1G62935
AT4G21380
AT3G05470
AT4G22690
AT2G28500
AT5G00580
AT5G26920
AT5G54550
AT1G73805
AT5G38700
AT5G01180
AT3G17690
AT4G03985
AT3G60100
AT1G11070
AT3G48390
AT4G00400
AT3G56790
AT4G39640
AT4G13210
AT5G26220
AT2G05385
AT1G78780
AT5G36925
AT1G06573
AT3G45860
AT1G02650
AT2G47950
AT4G14365
AT3G54150
AT1G08775
AT5G39580
AT5G13320
AT5G24210
AT5G49340
AT3G26740
AT3G15450
AT2G44250
AT2G32190
AT2G02640
AT3G49380
AT1G34640
AT1G66700
AT4G23680
AT3G50480
AT3G05140
AT4G35165
AT5G44400
AT4G14548
AT5G25920
AT4G09695
AT5G64490
AT5G64900
AT2G31945
AT5G45680
AT1G78840
AT1G71520
AT1G64065
AT3G43720
AT5G49690
AT1G51090
AT3G26490
AT5G50260
AT5G52260
AT1G09932
AT2G15880
AT1G73000
AT3G27250
AT5G46240
AT3G59060
AT1G13490
AT5G36150
AT2G41640
AT1G51330
AT1G64370
AT3G01175
AT3G14620
AT2G34930
AT3G56275
AT4G26200
AT2G14290
AT1G16130
AT5G54720
AT2G11240
AT3G46080
AT4G24120
AT1G18520
AT1G80440
AT3G56400
AT3G21500
AT4G33220
AT4G30280
AT5G06870
AT1G48510
AT5G62470
AT4G23180
AT4G28085
AT1G65481
AT1G18570
AT2G09045
AT1G74810
AT1G47990
AT4G34770
AT4G13230
AT1G26420
AT1G79780
AT3G24310
AT4G26830
AT1G07720
AT2G24270
AT2G18690
AT2G04460
AT3G09795
AT2G26390
AT2G32610
AT5G64890
AT5G40900
AT2G34600
AT1G16960
AT1G05487
AT5G09570
AT5G64905
AT1G75030
AT1G05100
AT2G33775
AT5G49450
AT1G18730
AT1G14687
AT5G06690
AT1G62420
AT4G21840
AT4G04460
AT1G77145
AT1G21120
AT1G76410
AT4G16690
AT4G35190
AT1G73010
AT5G23660
AT2G30540
AT4G03275
AT4G25810
AT5G52170
AT1G19380
AT1G80820
AT2G46890
AT1G02660
AT5G62520
AT5G61750
AT2G45760
AT4G31800
AT2G18680
AT1G13340
AT5G50770
AT1G05747
AT3G11840
AT4G13300
AT5G45105
AT5G15240
AT1G44180
AT1G69890
AT1G78390
AT1G09950
AT4G01380
AT1G25400
AT5G11070
AT3G45730
AT3G58770
AT5G57390
AT2G41090
AT4G33050
AT3G25820
AT5G53820
AT4G39580
AT2G22990
AT4G36000
AT5G43068
AT3G15115
AT3G09520
AT1G10530
AT5G07010
AT3G15518
AT4G28530
AT3G56710
AT1G30720
AT2G37870
AT5G15120
AT4G32480
AT3G18950
AT1G02640
AT3G53960
AT5G59760
AT1G62030
AT5G05770
AT2G32487
AT2G25735
AT1G67470
AT5G13080
AT1G78230
AT1G22890
AT5G27420
AT4G35180
AT5G11210
AT4G26288
AT5G10695
AT3G52720
AT2G07629
AT3G61400
AT3G49055
AT1G77520
AT1G72970
AT3G48360
AT5G08825
AT1G07160
AT3G19615
AT5G63130
AT5G38750
AT2G02310
AT3G11773
AT4G17030
AT3G61890
AT4G22620
AT1G55240
AT5G14470
AT1G17744
AT2G25125
AT3G48450
AT1G24575
AT4G11370
AT5G25250
AT5G37490
AT5G65207
AT5G44568
AT5G47070
AT2G28570
AT3G55840
AT3G12502
AT4G36410
AT4G18550
AT3G43110
AT5G55590
AT1G10060
AT1G68530
AT2G44130
AT1G76590
AT3G04220
AT1G14540
AT1G49960
AT1G78830
AT2G44080
AT5G47240
AT2G35290
AT2G18700
AT1G04490
AT2G28671
AT5G59220
AT3G14260
AT1G27610
AT2G33205
AT2G38790
AT3G25760
AT5G02230
AT3G02465
AT1G53100
AT2G45560
AT2G20142
AT1G03445
AT3G03650
AT4G19980
AT3G19580
AT1G70581
AT3G62740
AT5G49350
AT1G16490
AT5G56550
AT3G25855
AT5G05365
AT5G36185
AT1G28600
AT2G45130
AT5G01300
AT5G13200
AT2G27505
AT1G07500
AT1G63530
AT1G64770
AT2G32150
AT2G25900
AT3G15760
AT1G22150
AT5G65070
AT4G09215
AT5G24080
AT3G29670
AT1G21460
AT1G17750
AT5G56620
AT5G46590
AT3G49130
AT3G61210
AT2G32030
AT4G37290
AT4G29230
AT3G07425
AT4G27460
AT1G11185
AT4G31330
AT1G28330
AT1G49900
AT5G58120
AT1G04677
AT4G33820
AT3G05640
AT5G37820
AT2G47200
AT1G28480
AT4G34150
AT5G57400
AT2G21780
AT1G08865
AT1G77855
AT5G24770
AT4G34320
AT5G15190
AT4G17480
AT5G12280
AT5G44580
AT5G45320
AT3G18250
AT4G35480
AT1G55740
AT1G05575
AT5G41570
AT1G72900
AT3G16540
AT5G65600
AT3G10450
AT1G56660
AT4G23700
AT1G33055
AT1G51700
AT1G63180
AT4G00305
AT1G22710
AT5G37690
AT3G03530
AT5G03545
AT1G17030
AT5G39530
AT1G77380
AT5G41550
AT2G29460
AT4G18980
AT1G32928
AT3G52840
AT5G65158
AT5G03435
AT1G13520
AT1G29000
AT5G46295
AT5G38800
AT1G35420
AT4G37370
AT1G57990
AT4G27450
AT4G14370
AT1G14520
AT1G56085
AT5G13190
AT3G16860
AT1G76070
AT3G07350
AT5G20250
AT5G42650
AT1G71140
AT3G47960
AT5G66070
AT1G68620
AT2G42430
AT1G32060
AT4G24350
AT4G19520
AT4G13260
AT3G18710
AT3G27540
AT5G41080
AT5G65080
AT2G45850
AT5G28470
AT1G12880
AT5G61560
AT4G00360
AT1G26680
AT2G14247
AT4G22920
AT2G37770
AT4G17250
AT2G30070
AT5G20150
AT2G05160
AT5G60180
AT2G07475
AT3G15353
AT5G12270
AT2G19200
AT3G57450
AT1G57980
AT1G10155
AT1G49750
AT5G13700
AT5G18470
AT4G39670
AT2G14080
AT5G04340
AT1G78990
AT2G14095
AT5G17700
AT1G62540
AT4G11050
AT5G64810
AT5G23050
AT3G11640
AT1G80380
AT1G04180
AT5G45110
AT1G07647
AT4G11910
AT3G62260
AT2G07783
AT5G07080
AT4G28460
AT5G59730
AT4G01390
AT5G52750
AT4G14368
AT4G24230
AT1G30190
AT3G04000
AT3G54310
AT2G41010
AT1G74000
AT5G16360
AT4G12720
AT4G28940
AT2G09090
AT2G15890
AT1G28360
AT5G54530
AT1G01560
AT2G34510
AT4G19160
AT4G13680
AT1G72030
AT4G18280
AT1G24405
AT1G72930
AT2G28650
AT3G29240
AT4G16620
AT1G70470
AT1G20620
AT5G63160
AT2G26740
AT5G66670
AT2G43550
AT1G80760
AT5G59080
AT2G40170
AT4G33550
AT5G53030
AT5G22920
AT2G35380
AT4G37060
AT4G25420
AT5G10100
AT5G47440
AT3G00580
AT2G34020
AT5G67400
AT4G12890
AT1G14630
AT1G21510
AT1G32190
AT3G02210
AT3G27500
AT5G06480
AT2G39230
AT4G12480
AT1G02460
AT5G48070
AT1G73700
AT5G60250
AT4G01830
AT4G11950
AT1G09350
AT1G74500
AT5G25460
AT5G40630
AT2G23170
AT2G16580
AT5G09295
AT3G20850
AT1G53060
AT3G22120
AT5G06200
AT2G03830
AT2G26180
AT3G60390
AT5G19800
AT1G76480
AT4G33730
AT1G54000
AT5G38790
AT1G74890
AT5G10430
AT5G13910
AT1G70710
AT1G68120
AT3G25290
AT2G02450
AT5G24580
AT2G21590
AT2G46850
AT3G16410
AT2G04215
AT4G22730
AT1G02980
AT2G39370
AT3G29639
AT1G06553
AT3G19200
AT1G66460
AT1G49920
AT3G63440
AT3G25130
AT2G29120
AT5G38100
AT1G46264
AT5G01330
AT3G44830
AT3G61118
AT5G14920
AT4G24170
AT3G19184
AT2G31250
AT4G04760
AT1G63260
AT1G06120
AT1G45616
AT3G27940
AT1G34330
AT2G00840
AT1G69530
AT2G41990
AT5G02190
AT4G11100
AT2G03090
AT5G47500
AT1G16070
AT2G26870
AT3G48660
AT2G30380
AT5G50740
AT1G24620
AT1G17400
AT3G55310
AT3G21760
AT3G01840
AT2G37210
AT5G28646
AT5G59640
AT1G30140
AT2G39220
AT2G21050
AT1G01110
AT5G26320
AT5G20820
AT4G39790
AT1G18400
AT3G06868
AT2G14510
AT1G31310
AT2G02950
AT5G09500
AT5G36270
AT5G24313
AT3G50870
AT4G33800
AT2G24700
AT3G30350
AT3G15720
AT1G60787
AT5G17430
AT5G35770
AT1G64290
AT1G20530
AT2G28790
AT5G00680
AT3G29635
AT1G10550
AT1G72850
AT2G40450
AT3G60650
AT1G23160
AT1G05990
AT5G28490
AT5G26250
AT1G33670
AT4G23340
AT5G00715
AT2G05665
AT4G24780
AT3G22540
AT3G43826
AT5G52471
AT2G40610
AT4G21200
AT5G06080
AT5G25190
AT2G22290
AT3G20840
AT1G35610
AT1G09787
AT3G49700
AT5G26120
AT1G30160
AT3G21330
AT2G23050
AT5G35575
AT5G25230
AT2G19146
AT3G16300
AT5G14360
AT5G54095
AT2G04480
AT2G31310
AT4G02290
AT1G26870
AT5G19700
AT3G19320
AT3G44405
AT3G29300
AT4G30180
AT2G15130
AT2G05380
AT3G00680
AT5G16030
AT1G62190
AT5G26080
AT2G03740
AT3G42800
AT5G15360
AT4G10640
AT5G47600
AT5G57200
AT1G51960
AT3G54940
AT5G26930
AT1G08093
AT2G38510
AT2G46990
AT3G47770
AT5G65800
AT3G04430
AT1G77110
AT1G30940
AT3G14490
AT4G28365
AT1G74110
AT2G04115
AT3G63095
AT3G56380
AT1G72000
AT4G35720
AT3G43630
AT2G00530
AT1G09423
AT3G20880
AT2G17115
AT4G38410
AT4G12320
AT5G60810
AT2G00560
AT5G00490
AT3G42658

## Sheet: DEGs 30hpg
DEG 30hpg in Bellande et al.,:Genes with an adjusted p-value of less than 5% (according to the False Discovery Rate method by Benjamini-Hochberg) were declared differentially expressed. The DEGs with a Log2Fold-change ≥1 or ≤1 and a DESeq2 package-Wald Test (p-value: p*<0.05; p**<0.02; p***<0.01) were selected.
AT2G42840
AT3G21090
AT4G25850
AT1G75880
AT2G32690
AT4G12870
AT3G08770
AT1G51460
AT4G29030
AT1G75900
AT4G29020
AT1G55260
AT2G17490
AT1G75890
AT1G78170
AT4G04890
AT5G41900
AT4G25960
AT3G16370
AT2G15090
AT1G66950
AT2G15940
AT1G18810
AT3G02670
AT4G16240
AT5G59310
AT4G21020
AT3G44570
AT5G57520
AT1G22250
AT4G24510
AT4G39330
AT5G47350
AT4G36260
AT1G24470
AT5G51750
AT4G21750
AT1G11600
AT2G38540
AT4G08780
AT2G18140
AT3G50170
AT1G17200
AT5G56810
AT2G18120
AT4G16230
AT5G11080
AT4G32342
AT1G06080
AT5G09385
AT1G80540
AT1G29670
AT2G04570
AT5G59320
AT3G14140
AT2G28630
AT1G17840
AT3G30530
AT3G05770
AT1G76290
AT3G51410
AT2G36020
AT3G15534
AT1G68530
AT1G25450
AT5G09030
AT3G55180
AT1G64670
AT1G75891
AT1G06350
AT2G32540
AT3G03820
AT3G45540
AT1G28010
AT5G40040
AT4G21620
AT4G33220
AT3G02110
AT5G53100
AT5G18705
AT1G09993
AT5G26230
AT4G25860
AT5G48350
AT1G27950
AT1G56360
AT2G16630
AT5G55340
AT3G62610
AT2G23400
AT3G19850
AT2G28680
AT5G45670
AT5G01870
AT1G19790
AT3G25830
AT1G16905
AT1G51500
AT4G38770
AT4G36250
AT1G75520
AT1G05257
AT2G36540
AT4G00970
AT3G48460
AT3G20470
AT5G57800
AT4G07408
AT1G30210
AT3G14490
AT3G47600
AT1G52855
AT3G28500
AT1G78710
AT5G13670
AT1G67100
AT3G23450
AT2G20800
AT3G19940
AT4G34419
AT2G23010
AT5G02540
AT5G13400
AT3G17050
AT4G31760
AT3G43720
AT5G66350
AT5G24160
AT4G11140
AT5G39520
AT4G36850
AT5G50060
AT1G65670
AT3G03800
AT3G26570
AT4G28850
AT4G06955
AT5G58784
AT1G34540
AT5G23940
AT4G21590
AT3G60280
AT4G15630
AT1G36060
AT1G19390
AT3G57950
AT1G55200
AT1G05135
AT3G06460
AT4G03275
AT2G23410
AT1G52827
AT5G49630
AT2G42870
AT5G56970
AT4G14640
AT4G07385
AT5G42630
AT1G15260
AT1G07457
AT1G77525
AT2G38530
AT3G25670
AT5G63140
AT4G18510
AT3G51380
AT3G51060
AT5G39220
AT3G08375
AT4G13210
AT1G17310
AT3G28540
AT4G36570
AT1G54970
AT4G22020
AT1G64340
AT4G14980
AT5G25610
AT5G55110
AT1G07430
AT1G07720
AT4G25220
AT1G48510
AT3G15115
AT1G03010
AT4G14548
AT2G20570
AT5G24210
AT2G01913
AT2G46860
AT1G34640
AT3G05150
AT5G50260
AT4G14750
AT3G16440
AT1G51805
AT4G17030
AT4G19810
AT4G03470
AT1G10530
AT5G57390
AT5G10990
AT1G60470
AT2G32610
AT4G35170
AT1G64370
AT4G16015
AT4G37970
AT1G51440
AT1G75600
AT3G49820
AT2G40475
AT2G33850
AT1G04150
AT5G14750
AT1G70260
AT1G53970
AT5G59990
AT1G74490
AT1G34510
AT4G11650
AT1G73000
AT3G05140
AT5G55250
AT1G72970
AT5G48130
AT5G49080
AT3G49380
AT2G42340
AT5G57530
AT3G05470
AT1G09880
AT4G38650
AT1G53610
AT2G32620
AT4G02700
AT1G14390
AT3G23800
AT5G05840
AT1G56580
AT1G28230
AT2G08820
AT2G28671
AT2G30890
AT1G51405
AT1G48400
AT1G71380
AT3G50200
AT4G36880
AT1G05562
AT5G65030
AT1G49900
AT1G65570
AT2G46890
AT3G61280
AT2G30130
AT3G47180
AT2G19900
AT1G10060
AT3G26490
AT3G13898
AT3G51470
AT2G14900
AT4G01380
AT5G53820
AT1G78820
AT4G23700
AT5G09415
AT1G76240
AT4G01925
AT3G48320
AT1G01190
AT3G21670
AT4G00400
AT5G59760
AT4G39810
AT5G43040
AT5G61270
AT3G45860
AT2G07674
AT3G02000
AT3G26740
AT1G70470
AT5G52760
AT2G34240
AT1G20070
AT5G57010
AT4G32280
AT3G25290
AT1G59620
AT3G23110
AT4G17615
AT1G28110
AT3G15720
AT2G26700
AT4G35590
AT1G35610
AT5G54490
AT4G32810
AT5G46915
AT4G21730
AT2G21590
AT4G12170
AT4G23340
AT5G24580
AT3G13600
AT5G38820
AT1G04610
AT2G14290
AT3G42725
AT1G16070
AT1G20870
AT1G20530
AT4G05120
AT3G23240
AT5G09980
AT4G36450
AT1G70710
AT1G04425
AT5G24240
AT3G09940
AT1G43160
AT5G54710
AT1G49860
AT5G41550
AT1G69970
AT2G23050
AT4G37770
AT2G47920
AT5G10100
AT3G63440
AT5G22520
AT1G26870
AT5G35935
AT2G07042
AT3G59740
AT5G62420
AT3G20880
AT2G33100
AT1G59740
AT5G00715
AT5G11242
AT3G60390
AT5G20820
AT5G65340
AT2G40610
AT3G15670
AT3G19184
AT3G30350
AT3G17580
AT4G28720
AT4G10640
AT5G66700
AT4G26145
AT1G56250
AT4G24780
AT1G21520
AT3G17980
AT2G24700
AT3G20840
AT1G06520
AT3G01840
AT3G24780
AT2G39220
AT4G08040
AT2G02310
AT1G18400
AT5G26170
AT1G33840
AT5G47500
AT2G33020
AT1G72850
AT1G67150
AT1G72060
AT5G08445
AT5G13910
AT1G47603
AT4G22730
AT3G07620
AT1G65390
AT4G29610
AT2G31085
AT5G22530
AT4G22560
AT5G18930
AT1G67000
AT5G03270
AT5G67080
AT4G39830
AT4G28140
AT2G00840
AT5G26320
AT2G23170
AT4G23960
AT5G06080
AT4G17970
AT4G14140
AT3G17690
AT1G06980
AT5G09430
AT1G44830
AT5G27220
AT4G11170
AT5G47600
AT2G01340
AT2G20880
AT5G65800
AT2G37210
AT1G02813
AT5G42290
AT2G18969
AT1G69530
AT3G23230
AT2G26380
AT1G26730
AT2G12500
AT1G58120
AT2G05350
AT1G02980
AT3G02245
AT5G22545
AT1G69230
AT1G12610
AT2G03770
AT3G00680
AT3G55870
AT5G14090
AT5G39493
AT1G30040
AT5G50130
AT3G00490
AT5G35770
AT4G02290
AT3G60650
AT3G48130
AT2G26515
AT3G26960
AT5G53950
AT1G32510
AT2G18200
AT1G17345
AT2G34600
AT3G21330
AT5G13220
AT5G19700
AT3G43828
AT3G57460
AT5G28646
AT3G22540
AT2G15590
AT3G44860
AT5G04730
AT4G24170
AT1G73510
AT2G34580
AT5G26930
AT1G31310
AT1G09930
AT3G05260
AT2G46990
AT1G05153
AT1G01390
AT2G04145
AT1G08187
AT1G30135
AT5G43650
AT3G22275
AT3G51810
AT2G05665
AT3G16300
AT5G14360
AT5G66640
AT1G32910
AT3G44870
AT1G09083
AT2G14661
AT3G62850
AT3G44350
AT5G63240
AT1G69490
AT2G04495
AT5G07310
AT3G27940
AT5G09475
AT5G60810
AT3G54940
AT1G29860
AT3G49620
AT5G15310
AT2G00550
AT1G35200
AT5G55507
AT4G30180
AT4G35720
AT3G27910
AT4G28405
AT1G74670
AT2G30830
AT3G42792
AT3G04430
AT1G59670
AT1G06247
AT2G02135
AT3G59070
AT3G52270
AT3G09640
AT1G04563
AT1G07483
AT1G74110
AT4G18620
AT5G01995
AT4G38410
AT2G22460
AT3G23637
AT4G03620
AT1G51960
AT1G51220
AT5G28335
AT3G60290
AT2G38510
AT5G00490
AT5G01985
AT5G27910
AT2G39060
AT1G64795
AT3G42658
